# Supplementary material for: Involvement of skin TRPV3 in temperature detection regulated by TMEM79 in mice
Source: Nat Commun. 2023 Jul 20;14:4104. doi: 10.1038/s41467-023-39712-x (PMC10359276; doi:10.1038/s41467-023-39712-x)
Supplement: Supplementary file 4 — Source Data [file 41467_2023_39712_MOESM4_ESM.xlsx]

## Sheet: Figure 1
	Figure 1b				Figure 1c				Figure 1d				Figure 1f
	XV (mV)	YTRPV3-I (nA)	YTRPV3 + TMEM79-I (nA)		TRPV3 (+ 60 mV)				TRPV3 (- 60 mV)				XV (mV)	YTRPV3-I (nA)	YTRPV3 + TMEM79-I (nA)
	-99.96	-9.86572	-2.4261		X2-APB (μM)	YCurrent density (pA/pF)	SEM		X2-APB (μM)	YCurrent density (pA/pF)	SEM		-100	-0.64181	-0.2587
	-99.92	-9.86877	-2.42477		10	72.593	17.7922		10	5.33929	2.08034		-99.98	-0.62811	-0.25927
	-99.88	-9.88525	-2.42341		30	209.972	44.3488		30	43.9506	12.5979		-99.94	-0.61456	-0.26075
	-99.84	-9.86572	-2.42201		100	890.743	117.088		100	393.851	38.35		-99.9	-0.6016	-0.26316
	-99.8	-9.89624	-2.42058		300	1040.19	78.0379		300	537.97	73.4129		-99.86	-0.58973	-0.26645
	-99.76	-9.87	-2.41911		1000	1084.7	89.9849		1000	689.629	41.1362		-99.82	-0.57935	-0.27049
	-99.72	-9.85657	-2.4176										-99.78	-0.57081	-0.27505
	-99.68	-9.84985	-2.41605		TRPV3 + TMEM79 (+ 60 mV)				TRPV3 + TMEM79 (- 60 mV)				-99.74	-0.56429	-0.27987
	-99.64	-9.81567	-2.41445		X2-APB (μM)	YCurrent density (pA/pF)	SEM		X2-APB (μM)	YCurrent density (pA/pF)	SEM		-99.7	-0.55978	-0.28465
	-99.6	-9.82544	-2.41282		10	50.6402	14.3045		10	6.21564	1.3782		-99.66	-0.55713	-0.28914
	-99.56	-9.82727	-2.41113		30	166.774	66.6462		30	44.1096	31.6643		-99.62	-0.55599	-0.29313
	-99.52	-9.81628	-2.40941		100	524.112	77.2321		100	205.278	46.0725		-99.58	-0.55594	-0.29651
	-99.48	-9.78333	-2.40763		300	758.787	78.4427		300	375.192	57.2731		-99.54	-0.55646	-0.29928
	-99.44	-9.78638	-2.40582		1000	630.917	70.6261		1000	335.273	50.7107		-99.5	-0.55705	-0.30153
	-99.4	-9.77844	-2.40395										-99.46	-0.55731	-0.30343
	-99.36	-9.8175	-2.40204										-99.42	-0.55699	-0.30518
	-99.32	-9.79187	-2.40008			Figure 1g							-99.38	-0.55607	-0.307
	-99.28	-9.78882	-2.39808			TRPV3			TRPV3 + TMEM79				-99.34	-0.55473	-0.30906
	-99.24	-9.79797	-2.39602			+ 60 mV	- 60 mV		+ 60 mV	- 60 mV			-99.3	-0.55339	-0.31144
	-99.2	-9.75464	-2.39392			379.11	68.6625		131.651	29.4746			-99.26	-0.5526	-0.3141
	-99.16	-9.75586	-2.39177			362.317	52.6818		216.553	19.8773			-99.22	-0.55292	-0.31689
	-99.12	-9.76318	-2.38957			156.763	26.2468		270.45	27.5563			-99.18	-0.55488	-0.31958
	-99.08	-9.76135	-2.38732			413.587	52.9114		99.9854	22.124			-99.14	-0.55881	-0.32185
	-99.04	-9.78943	-2.38503			259.622	17.3809		287.458	46.4196			-99.1	-0.56487	-0.32339
	-99	-9.7644	-2.38269			107.104	43.8104		171.629	32.2256			-99.06	-0.57301	-0.3239
	-98.96	-9.80225	-2.3803			385.837	51.9999		82.4142	23.0241			-99.02	-0.58296	-0.32318
	-98.92	-9.75464	-2.37787			306.706	67.3869		101.511	8.56825			-98.98	-0.59436	-0.32111
	-98.88	-9.74915	-2.37539			310.271	37.0402		141.988	10.0457			-98.94	-0.60675	-0.31772
	-98.84	-9.74854	-2.37287			381.374	63.4148						-98.9	-0.61967	-0.31317
	-98.8	-9.74426	-2.37031										-98.86	-0.63266	-0.3077
	-98.76	-9.73206	-2.3677										-98.82	-0.64534	-0.30165
	-98.72	-9.72839	-2.36506										-98.78	-0.65739	-0.29536
	-98.68	-9.71863	-2.36238										-98.74	-0.66865	-0.28916
	-98.64	-9.69727	-2.35966										-98.7	-0.67902	-0.2833
	-98.6	-9.72656	-2.3569										-98.66	-0.68859	-0.27791
	-98.56	-9.71741	-2.35411										-98.62	-0.6975	-0.27304
	-98.52	-9.6936	-2.35129										-98.58	-0.706	-0.26864
	-98.48	-9.67896	-2.34844										-98.54	-0.71427	-0.26457
	-98.44	-9.72717	-2.34556										-98.5	-0.72248	-0.26064
	-98.4	-9.66492	-2.34265										-98.46	-0.73062	-0.25665
	-98.36	-9.64294	-2.33971										-98.42	-0.73854	-0.25235
	-98.32	-9.62769	-2.33675										-98.38	-0.74596	-0.24756
	-98.28	-9.64905	-2.33377										-98.34	-0.75248	-0.24212
	-98.24	-9.63562	-2.33076										-98.3	-0.75765	-0.23595
	-98.2	-9.63318	-2.32774										-98.26	-0.76105	-0.22913
	-98.16	-9.61792	-2.32471										-98.22	-0.76235	-0.22184
	-98.12	-9.62219	-2.32165										-98.18	-0.76133	-0.21434
	-98.08	-9.67529	-2.31859										-98.14	-0.75791	-0.20699
	-98.04	-9.6637	-2.31551										-98.1	-0.75214	-0.20011
	-98	-9.63135	-2.31243										-98.06	-0.74423	-0.19396
	-97.96	-9.63684	-2.30933										-98.02	-0.73445	-0.18869
	-97.92	-9.6106	-2.30624										-97.98	-0.72317	-0.18434
	-97.88	-9.59473	-2.30313										-97.94	-0.71079	-0.18085
	-97.84	-9.58374	-2.30003										-97.9	-0.69775	-0.17811
	-97.8	-9.55811	-2.29693										-97.86	-0.68445	-0.17601
	-97.76	-9.56787	-2.29383										-97.82	-0.67125	-0.17452
	-97.72	-9.57886	-2.29073										-97.78	-0.65838	-0.17368
	-97.68	-9.57336	-2.28764										-97.74	-0.646	-0.17361
	-97.64	-9.58313	-2.28456										-97.7	-0.63411	-0.17451
	-97.6	-9.5752	-2.28148										-97.66	-0.6227	-0.1766
	-97.56	-9.52515	-2.27842										-97.62	-0.6117	-0.18007
	-97.52	-9.5343	-2.27537										-97.58	-0.60116	-0.18506
	-97.48	-9.55139	-2.27233										-97.54	-0.59124	-0.19156
	-97.44	-9.56116	-2.26931										-97.5	-0.58224	-0.19946
	-97.4	-9.5459	-2.2663										-97.46	-0.57457	-0.20853
	-97.36	-9.53552	-2.26332										-97.42	-0.56865	-0.21843
	-97.32	-9.55322	-2.26036										-97.38	-0.56479	-0.2288
	-97.28	-9.5282	-2.25742										-97.34	-0.56312	-0.2393
	-97.24	-9.49219	-2.2545										-97.3	-0.56348	-0.24962
	-97.2	-9.5343	-2.25161										-97.26	-0.56547	-0.25957
	-97.16	-9.48364	-2.24875										-97.22	-0.56843	-0.26902
	-97.12	-9.43542	-2.24591										-97.18	-0.57161	-0.2779
	-97.08	-9.47327	-2.24311										-97.14	-0.57419	-0.28617
	-97.04	-9.48303	-2.24034										-97.1	-0.57545	-0.29375
	-97	-9.49402	-2.2376										-97.06	-0.57485	-0.30057
	-96.96	-9.4696	-2.23489										-97.02	-0.57208	-0.30647
	-96.92	-9.46899	-2.23222										-96.98	-0.56711	-0.31131
	-96.88	-9.46411	-2.22959										-96.94	-0.5602	-0.31488
	-96.84	-9.44092	-2.227										-96.9	-0.55182	-0.31702
	-96.8	-9.45374	-2.22444										-96.86	-0.54267	-0.31758
	-96.76	-9.4104	-2.22193										-96.82	-0.53352	-0.31646
	-96.72	-9.42932	-2.21946										-96.78	-0.52515	-0.31368
	-96.68	-9.40247	-2.21703										-96.74	-0.51825	-0.30931
	-96.64	-9.39697	-2.21464										-96.7	-0.51332	-0.30354
	-96.6	-9.41956	-2.2123										-96.66	-0.51064	-0.29666
	-96.56	-9.39758	-2.21										-96.62	-0.51023	-0.28905
	-96.52	-9.40002	-2.20775										-96.58	-0.5119	-0.28115
	-96.48	-9.39026	-2.20555										-96.54	-0.51529	-0.27341
	-96.44	-9.39575	-2.20339										-96.5	-0.52001	-0.26628
	-96.4	-9.38721	-2.20127										-96.46	-0.52566	-0.26013
	-96.36	-9.40979	-2.19921										-96.42	-0.53198	-0.25524
	-96.32	-9.38965	-2.19719										-96.38	-0.5388	-0.25175
	-96.28	-9.36584	-2.19522										-96.34	-0.54608	-0.24965
	-96.24	-9.36951	-2.1933										-96.3	-0.55383	-0.24885
	-96.2	-9.35547	-2.19142										-96.26	-0.56204	-0.24916
	-96.16	-9.35425	-2.18959										-96.22	-0.57064	-0.25036
	-96.12	-9.35242	-2.18781										-96.18	-0.57944	-0.25224
	-96.08	-9.32373	-2.18607										-96.14	-0.58818	-0.25464
	-96.04	-9.32434	-2.18437										-96.1	-0.59657	-0.25744
	-96	-9.25842	-2.18272										-96.06	-0.60431	-0.26057
	-95.96	-9.2627	-2.18111										-96.02	-0.61123	-0.26401
	-95.92	-9.27917	-2.17955										-95.98	-0.61731	-0.26771
	-95.88	-9.25781	-2.17802										-95.94	-0.6227	-0.27166
	-95.84	-9.2572	-2.17653										-95.9	-0.62775	-0.27582
	-95.8	-9.28772	-2.17508										-95.86	-0.63294	-0.28009
	-95.76	-9.27063	-2.17367										-95.82	-0.63884	-0.28438
	-95.72	-9.29504	-2.17229										-95.78	-0.64597	-0.28853
	-95.68	-9.25659	-2.17094										-95.74	-0.65477	-0.29237
	-95.64	-9.21326	-2.16962										-95.7	-0.66542	-0.29574
	-95.6	-9.23645	-2.16833										-95.66	-0.67788	-0.29852
	-95.56	-9.23096	-2.16706										-95.62	-0.69182	-0.30064
	-95.52	-9.21509	-2.16582										-95.58	-0.7067	-0.30216
	-95.48	-9.18762	-2.16459										-95.54	-0.7218	-0.30321
	-95.44	-9.17908	-2.16339										-95.5	-0.73639	-0.304
	-95.4	-9.14429	-2.16219										-95.46	-0.74977	-0.30478
	-95.36	-9.15405	-2.16101										-95.42	-0.7614	-0.30579
	-95.32	-9.11438	-2.15984										-95.38	-0.77095	-0.30719
	-95.28	-9.12598	-2.15868										-95.34	-0.7783	-0.30905
	-95.24	-9.13696	-2.15752										-95.3	-0.78351	-0.31131
	-95.2	-9.13391	-2.15636										-95.26	-0.78682	-0.31379
	-95.16	-9.11194	-2.1552										-95.22	-0.7885	-0.31627
	-95.12	-9.08325	-2.15403										-95.18	-0.78888	-0.3185
	-95.08	-9.05273	-2.15285										-95.14	-0.78817	-0.3203
	-95.04	-9.03442	-2.15166										-95.1	-0.78655	-0.32156
	-95	-9.03503	-2.15046										-95.06	-0.78403	-0.32228
	-94.96	-9.08508	-2.14924										-95.02	-0.78058	-0.32256
	-94.92	-9.11133	-2.148										-94.98	-0.77609	-0.32257
	-94.88	-9.11438	-2.14673										-94.94	-0.77045	-0.32251
	-94.84	-9.06677	-2.14544										-94.9	-0.76358	-0.32257
	-94.8	-9.05884	-2.14411										-94.86	-0.75546	-0.32287
	-94.76	-9.06372	-2.14276										-94.82	-0.7462	-0.3235
	-94.72	-9.05701	-2.14137										-94.78	-0.73597	-0.32444
	-94.68	-9.04785	-2.13994										-94.74	-0.72502	-0.32563
	-94.64	-9.05945	-2.13848										-94.7	-0.71363	-0.32696
	-94.6	-9.06128	-2.13697										-94.66	-0.70201	-0.32832
	-94.56	-9.03381	-2.13541										-94.62	-0.69029	-0.32957
	-94.52	-9.06982	-2.13381										-94.58	-0.67847	-0.33058
	-94.48	-9.07532	-2.13217										-94.54	-0.66651	-0.33125
	-94.44	-9.04175	-2.13047										-94.5	-0.65434	-0.33149
	-94.4	-9.04419	-2.12872										-94.46	-0.64203	-0.33121
	-94.36	-9.0686	-2.12691										-94.42	-0.62981	-0.33038
	-94.32	-9.03931	-2.12505										-94.38	-0.61815	-0.32899
	-94.28	-9.0094	-2.12314										-94.34	-0.60769	-0.32706
	-94.24	-9.02893	-2.12116										-94.3	-0.59915	-0.32467
	-94.2	-9.00391	-2.11913										-94.26	-0.59314	-0.32192
	-94.16	-8.97827	-2.11705										-94.22	-0.59002	-0.31893
	-94.12	-8.97522	-2.1149										-94.18	-0.58981	-0.31582
	-94.08	-8.98499	-2.11269										-94.14	-0.59211	-0.31266
	-94.04	-8.97705	-2.11043										-94.1	-0.5962	-0.30947
	-94	-8.99109	-2.10811										-94.06	-0.60115	-0.30619
	-93.96	-8.93799	-2.10573										-94.02	-0.606	-0.30269
	-93.92	-8.91602	-2.10329										-93.98	-0.60998	-0.2988
	-93.88	-8.93005	-2.10079										-93.94	-0.61259	-0.29437
	-93.84	-8.90381	-2.09824										-93.9	-0.61373	-0.28929
	-93.8	-8.91296	-2.09564										-93.86	-0.61362	-0.28358
	-93.76	-8.91113	-2.09298										-93.82	-0.61272	-0.27736
	-93.72	-8.92578	-2.09028										-93.78	-0.61161	-0.27088
	-93.68	-8.87512	-2.08752										-93.74	-0.61082	-0.26445
	-93.64	-8.87634	-2.08472										-93.7	-0.61076	-0.25843
	-93.6	-8.87512	-2.08187										-93.66	-0.61163	-0.25311
	-93.56	-8.88184	-2.07898										-93.62	-0.61345	-0.24864
	-93.52	-8.90198	-2.07605										-93.58	-0.61609	-0.24506
	-93.48	-8.88977	-2.07309										-93.54	-0.61932	-0.24221
	-93.44	-8.89282	-2.07009										-93.5	-0.62287	-0.23985
	-93.4	-8.87756	-2.06706										-93.46	-0.62651	-0.23766
	-93.36	-8.84521	-2.06401										-93.42	-0.62999	-0.23536
	-93.32	-8.87695	-2.06093										-93.38	-0.63311	-0.23277
	-93.28	-8.89954	-2.05783										-93.34	-0.63567	-0.22983
	-93.24	-8.89954	-2.05471										-93.3	-0.63744	-0.22668
	-93.2	-8.86963	-2.05158										-93.26	-0.63817	-0.22353
	-93.16	-8.87268	-2.04845										-93.22	-0.63756	-0.22068
	-93.12	-8.86597	-2.04531										-93.18	-0.63531	-0.21839
	-93.08	-8.86108	-2.04217										-93.14	-0.63119	-0.2169
	-93.04	-8.86414	-2.03903										-93.1	-0.62505	-0.21629
	-93	-8.84094	-2.0359										-93.06	-0.61691	-0.21655
	-92.96	-8.8147	-2.03278										-93.02	-0.60696	-0.21754
	-92.92	-8.83362	-2.02968										-92.98	-0.5956	-0.21902
	-92.88	-8.82935	-2.0266										-92.94	-0.58339	-0.22069
	-92.84	-8.797	-2.02354										-92.9	-0.57103	-0.22222
	-92.8	-8.79089	-2.0205										-92.86	-0.55928	-0.22331
	-92.76	-8.80127	-2.0175										-92.82	-0.54885	-0.2237
	-92.72	-8.78967	-2.01454										-92.78	-0.54035	-0.22326
	-92.68	-8.80493	-2.01161										-92.74	-0.53421	-0.22199
	-92.64	-8.80798	-2.00873										-92.7	-0.53064	-0.22004
	-92.6	-8.78357	-2.00589										-92.66	-0.52963	-0.21769
	-92.56	-8.74695	-2.0031										-92.62	-0.531	-0.21535
	-92.52	-8.78357	-2.00036										-92.58	-0.53449	-0.21349
	-92.48	-8.74207	-1.99767										-92.54	-0.53979	-0.21255
	-92.44	-8.70605	-1.99505										-92.5	-0.5466	-0.21287
	-92.4	-8.70972	-1.99248										-92.46	-0.55468	-0.21463
	-92.36	-8.69873	-1.98997										-92.42	-0.56378	-0.21778
	-92.32	-8.66638	-1.98753										-92.38	-0.57365	-0.22207
	-92.28	-8.68774	-1.98515										-92.34	-0.58398	-0.22705
	-92.24	-8.7146	-1.98284										-92.3	-0.59439	-0.23217
	-92.2	-8.70605	-1.9806										-92.26	-0.60445	-0.23689
	-92.16	-8.7146	-1.97843										-92.22	-0.6137	-0.24076
	-92.12	-8.69629	-1.97633										-92.18	-0.62172	-0.24352
	-92.08	-8.70667	-1.97429										-92.14	-0.62818	-0.24508
	-92.04	-8.67371	-1.97233										-92.1	-0.63288	-0.24558
	-92	-8.71094	-1.97044										-92.06	-0.63577	-0.24529
	-91.96	-8.68713	-1.96862										-92.02	-0.63695	-0.24452
	-91.92	-8.66943	-1.96687										-91.98	-0.63663	-0.24361
	-91.88	-8.6792	-1.96519										-91.94	-0.63507	-0.24278
	-91.84	-8.63525	-1.96357										-91.9	-0.63257	-0.24216
	-91.8	-8.63708	-1.96203										-91.86	-0.6294	-0.24174
	-91.76	-8.62488	-1.96055										-91.82	-0.62581	-0.24143
	-91.72	-8.64441	-1.95913										-91.78	-0.62199	-0.24103
	-91.68	-8.64075	-1.95777										-91.74	-0.6181	-0.24035
	-91.64	-8.62488	-1.95648										-91.7	-0.61425	-0.23925
	-91.6	-8.60779	-1.95524										-91.66	-0.61053	-0.23766
	-91.56	-8.61633	-1.95405										-91.62	-0.60696	-0.23561
	-91.52	-8.60474	-1.95292										-91.58	-0.60355	-0.23323
	-91.48	-8.57483	-1.95184										-91.54	-0.60026	-0.23075
	-91.44	-8.58887	-1.9508										-91.5	-0.59701	-0.22842
	-91.4	-8.61938	-1.94981										-91.46	-0.59375	-0.22652
	-91.36	-8.56995	-1.94886										-91.42	-0.59041	-0.22525
	-91.32	-8.55957	-1.94795										-91.38	-0.587	-0.2248
	-91.28	-8.55957	-1.94707										-91.34	-0.58357	-0.22525
	-91.24	-8.56934	-1.94622										-91.3	-0.58026	-0.22662
	-91.2	-8.53149	-1.9454										-91.26	-0.57722	-0.22885
	-91.16	-8.5022	-1.94461										-91.22	-0.57467	-0.23183
	-91.12	-8.53027	-1.94384										-91.18	-0.57279	-0.23542
	-91.08	-8.50037	-1.94309										-91.14	-0.57178	-0.23945
	-91.04	-8.50464	-1.94235										-91.1	-0.57174	-0.24379
	-91	-8.51135	-1.94163										-91.06	-0.57276	-0.2483
	-90.96	-8.53333	-1.94091										-91.02	-0.57484	-0.25291
	-90.92	-8.49731	-1.9402										-90.98	-0.57791	-0.25754
	-90.88	-8.50464	-1.9395										-90.94	-0.58179	-0.26215
	-90.84	-8.50159	-1.93879										-90.9	-0.58617	-0.26669
	-90.8	-8.48938	-1.93809										-90.86	-0.59062	-0.2711
	-90.76	-8.47961	-1.93738										-90.82	-0.59461	-0.27532
	-90.72	-8.50037	-1.93666										-90.78	-0.59763	-0.27932
	-90.68	-8.49976	-1.93594										-90.74	-0.5992	-0.2831
	-90.64	-8.45764	-1.9352										-90.7	-0.59903	-0.28672
	-90.6	-8.48206	-1.93445										-90.66	-0.59706	-0.29036
	-90.56	-8.47046	-1.93369										-90.62	-0.59347	-0.29424
	-90.52	-8.48999	-1.93291										-90.58	-0.58865	-0.29865
	-90.48	-8.48572	-1.93212										-90.54	-0.58314	-0.30388
	-90.44	-8.49365	-1.9313										-90.5	-0.57751	-0.31013
	-90.4	-8.47107	-1.93047										-90.46	-0.5723	-0.31753
	-90.36	-8.4729	-1.92962										-90.42	-0.56791	-0.32602
	-90.32	-8.49915	-1.92874										-90.38	-0.56461	-0.33538
	-90.28	-8.49243	-1.92784										-90.34	-0.56249	-0.34523
	-90.24	-8.46741	-1.92692										-90.3	-0.56149	-0.35504
	-90.2	-8.42407	-1.92598										-90.26	-0.56141	-0.36422
	-90.16	-8.42224	-1.92501										-90.22	-0.56198	-0.37213
	-90.12	-8.38501	-1.92402										-90.18	-0.56292	-0.37822
	-90.08	-8.37952	-1.92301										-90.14	-0.564	-0.38203
	-90.04	-8.41125	-1.92198										-90.1	-0.56511	-0.38331
	-90	-8.39478	-1.92092										-90.06	-0.56636	-0.38201
	-89.96	-8.36426	-1.91985										-90.02	-0.56802	-0.37829
	-89.92	-8.3374	-1.91875										-89.98	-0.57054	-0.37249
	-89.88	-8.35449	-1.91763										-89.94	-0.57441	-0.36511
	-89.84	-8.35327	-1.91649										-89.9	-0.58005	-0.3567
	-89.8	-8.35693	-1.91534										-89.86	-0.58767	-0.34784
	-89.76	-8.34167	-1.91416										-89.82	-0.59721	-0.33905
	-89.72	-8.33191	-1.91297										-89.78	-0.60826	-0.33074
	-89.68	-8.32397	-1.91177										-89.74	-0.6201	-0.32323
	-89.64	-8.30994	-1.91055										-89.7	-0.63184	-0.31669
	-89.6	-8.33374	-1.90931										-89.66	-0.64252	-0.31117
	-89.56	-8.30994	-1.90807										-89.62	-0.65129	-0.30664
	-89.52	-8.30688	-1.90681										-89.58	-0.65756	-0.30297
	-89.48	-8.30444	-1.90554										-89.54	-0.66107	-0.30001
	-89.44	-8.28552	-1.90427										-89.5	-0.66193	-0.29758
	-89.4	-8.29773	-1.90298										-89.46	-0.66061	-0.2955
	-89.36	-8.3075	-1.90169										-89.42	-0.6578	-0.2936
	-89.32	-8.28491	-1.9004										-89.38	-0.65436	-0.29175
	-89.28	-8.24768	-1.8991										-89.34	-0.65113	-0.28988
	-89.24	-8.23486	-1.89779										-89.3	-0.64886	-0.28794
	-89.2	-8.26172	-1.89648										-89.26	-0.64803	-0.28595
	-89.16	-8.25256	-1.89518										-89.22	-0.64887	-0.28398
	-89.12	-8.25195	-1.89387										-89.18	-0.65129	-0.28211
	-89.08	-8.23181	-1.89256										-89.14	-0.6549	-0.28048
	-89.04	-8.20984	-1.89125										-89.1	-0.65912	-0.27923
	-89	-8.20007	-1.88994										-89.06	-0.66325	-0.27849
	-88.96	-8.23425	-1.88864										-89.02	-0.66657	-0.27838
	-88.92	-8.21045	-1.88733										-88.98	-0.66847	-0.27897
	-88.88	-8.21106	-1.88603										-88.94	-0.66848	-0.2803
	-88.84	-8.22388	-1.88474										-88.9	-0.66632	-0.28237
	-88.8	-8.23059	-1.88344										-88.86	-0.66194	-0.28514
	-88.76	-8.21777	-1.88215										-88.82	-0.65543	-0.28856
	-88.72	-8.1958	-1.88087										-88.78	-0.64707	-0.29253
	-88.68	-8.19275	-1.87959										-88.74	-0.63723	-0.29695
	-88.64	-8.18787	-1.87831										-88.7	-0.62637	-0.30168
	-88.6	-8.20068	-1.87703										-88.66	-0.61501	-0.30656
	-88.56	-8.19824	-1.87576										-88.62	-0.60374	-0.31137
	-88.52	-8.22083	-1.8745										-88.58	-0.59314	-0.31589
	-88.48	-8.21777	-1.87323										-88.54	-0.58381	-0.31988
	-88.44	-8.16528	-1.87198										-88.5	-0.57625	-0.32311
	-88.4	-8.17322	-1.87072										-88.46	-0.57084	-0.32537
	-88.36	-8.15002	-1.86947										-88.42	-0.56779	-0.32648
	-88.32	-8.16223	-1.86822										-88.38	-0.56713	-0.3263
	-88.28	-8.17749	-1.86697										-88.34	-0.56869	-0.32479
	-88.24	-8.15369	-1.86572										-88.3	-0.57217	-0.32193
	-88.2	-8.16162	-1.86447										-88.26	-0.57712	-0.3178
	-88.16	-8.16895	-1.86323										-88.22	-0.5831	-0.31252
	-88.12	-8.15369	-1.86199										-88.18	-0.58965	-0.30628
	-88.08	-8.15002	-1.86074										-88.14	-0.59638	-0.29931
	-88.04	-8.14819	-1.8595										-88.1	-0.60298	-0.29188
	-88	-8.14758	-1.85825										-88.06	-0.60924	-0.28424
	-87.96	-8.10608	-1.85701										-88.02	-0.61505	-0.27664
	-87.92	-8.12073	-1.85576										-87.98	-0.62038	-0.26928
	-87.88	-8.10547	-1.85452										-87.94	-0.62524	-0.26228
	-87.84	-8.09448	-1.85327										-87.9	-0.62965	-0.25568
	-87.8	-8.11401	-1.85202										-87.86	-0.63358	-0.24946
	-87.76	-8.07312	-1.85077										-87.82	-0.63695	-0.24352
	-87.72	-8.08411	-1.84951										-87.78	-0.63967	-0.23774
	-87.68	-8.06335	-1.84826										-87.74	-0.6416	-0.23201
	-87.64	-8.08289	-1.847										-87.7	-0.64262	-0.2263
	-87.6	-8.07373	-1.84574										-87.66	-0.64264	-0.22064
	-87.56	-8.08228	-1.84448										-87.62	-0.64166	-0.21518
	-87.52	-8.07251	-1.84322										-87.58	-0.63974	-0.21019
	-87.48	-8.05359	-1.84195										-87.54	-0.63706	-0.20596
	-87.44	-8.03589	-1.84069										-87.5	-0.63392	-0.20281
	-87.4	-8.05603	-1.83943										-87.46	-0.6307	-0.20105
	-87.36	-8.05847	-1.83816										-87.42	-0.62785	-0.20085
	-87.32	-8.07678	-1.8369										-87.38	-0.62584	-0.2023
	-87.28	-8.05908	-1.83564										-87.34	-0.62509	-0.20537
	-87.24	-8.01331	-1.83438										-87.3	-0.62592	-0.20987
	-87.2	-8.0304	-1.83312										-87.26	-0.62847	-0.21558
	-87.16	-7.99622	-1.83187										-87.22	-0.63268	-0.22217
	-87.12	-7.97852	-1.83062										-87.18	-0.6383	-0.22936
	-87.08	-7.98096	-1.82937										-87.14	-0.64495	-0.23686
	-87.04	-7.99561	-1.82813										-87.1	-0.65217	-0.24443
	-87	-7.9834	-1.8269										-87.06	-0.6595	-0.25187
	-86.96	-7.97729	-1.82567										-87.02	-0.66654	-0.25902
	-86.92	-7.9895	-1.82446										-86.98	-0.67293	-0.26575
	-86.88	-7.94983	-1.82325										-86.94	-0.67839	-0.27191
	-86.84	-7.97302	-1.82205										-86.9	-0.68265	-0.27737
	-86.8	-7.94495	-1.82087										-86.86	-0.68544	-0.28202
	-86.76	-7.92603	-1.81969										-86.82	-0.68651	-0.28574
	-86.72	-7.92847	-1.81853										-86.78	-0.6856	-0.28848
	-86.68	-7.92664	-1.81738										-86.74	-0.68256	-0.29021
	-86.64	-7.94922	-1.81624										-86.7	-0.6774	-0.291
	-86.6	-7.94067	-1.81512										-86.66	-0.67028	-0.29096
	-86.56	-7.94067	-1.81402										-86.62	-0.66158	-0.2903
	-86.52	-7.94006	-1.81293										-86.58	-0.65184	-0.28921
	-86.48	-7.93213	-1.81185										-86.54	-0.64163	-0.28789
	-86.44	-7.92236	-1.8108										-86.5	-0.6315	-0.28649
	-86.4	-7.95471	-1.80976										-86.46	-0.62186	-0.28509
	-86.36	-7.95532	-1.80873										-86.42	-0.61292	-0.28364
	-86.32	-7.96936	-1.80773										-86.38	-0.60473	-0.28203
	-86.28	-7.92725	-1.80674										-86.34	-0.59724	-0.28007
	-86.24	-7.93579	-1.80577										-86.3	-0.59035	-0.27757
	-86.2	-7.93152	-1.80481										-86.26	-0.58405	-0.27433
	-86.16	-7.90588	-1.80387										-86.22	-0.57843	-0.27029
	-86.12	-7.8949	-1.80295										-86.18	-0.57369	-0.26549
	-86.08	-7.86926	-1.80204										-86.14	-0.5701	-0.26009
	-86.04	-7.88025	-1.80115										-86.1	-0.56787	-0.25439
	-86	-7.8717	-1.80028										-86.06	-0.56713	-0.24874
	-85.96	-7.85583	-1.79942										-86.02	-0.56784	-0.24352
	-85.92	-7.82593	-1.79857										-85.98	-0.56982	-0.23903
	-85.88	-7.79114	-1.79773										-85.94	-0.5728	-0.23547
	-85.84	-7.78809	-1.79691										-85.9	-0.5765	-0.23292
	-85.8	-7.8064	-1.7961										-85.86	-0.5807	-0.23132
	-85.76	-7.83936	-1.7953										-85.82	-0.5853	-0.23052
	-85.72	-7.83325	-1.79451										-85.78	-0.59035	-0.23032
	-85.68	-7.81128	-1.79372										-85.74	-0.59597	-0.23053
	-85.64	-7.78564	-1.79294										-85.7	-0.60232	-0.23101
	-85.6	-7.7948	-1.79217										-85.66	-0.60949	-0.23165
	-85.56	-7.80945	-1.79141										-85.62	-0.61746	-0.23243
	-85.52	-7.79663	-1.79064										-85.58	-0.62607	-0.23339
	-85.48	-7.76611	-1.78988										-85.54	-0.63506	-0.23456
	-85.44	-7.76672	-1.78913										-85.5	-0.64408	-0.236
	-85.4	-7.76245	-1.78837										-85.46	-0.65277	-0.23775
	-85.36	-7.74963	-1.78761										-85.42	-0.66084	-0.23981
	-85.32	-7.76794	-1.78686										-85.38	-0.66805	-0.24215
	-85.28	-7.76978	-1.7861										-85.34	-0.67425	-0.24472
	-85.24	-7.7948	-1.78534										-85.3	-0.67933	-0.24746
	-85.2	-7.77771	-1.78458										-85.26	-0.68319	-0.25032
	-85.16	-7.74841	-1.78381										-85.22	-0.68571	-0.25326
	-85.12	-7.74536	-1.78304										-85.18	-0.68672	-0.25624
	-85.08	-7.72766	-1.78226										-85.14	-0.68607	-0.25926
	-85.04	-7.73438	-1.78148										-85.1	-0.68362	-0.26228
	-85	-7.72705	-1.7807										-85.06	-0.67932	-0.26525
	-84.96	-7.73376	-1.77991										-85.02	-0.67326	-0.26808
	-84.92	-7.70142	-1.77911										-84.98	-0.6657	-0.27063
	-84.88	-7.71851	-1.77831										-84.94	-0.65699	-0.27276
	-84.84	-7.71362	-1.7775										-84.9	-0.64761	-0.27434
	-84.8	-7.68433	-1.77669										-84.86	-0.63798	-0.27531
	-84.76	-7.67029	-1.77587										-84.82	-0.62849	-0.2757
	-84.72	-7.63733	-1.77505										-84.78	-0.61939	-0.27567
	-84.68	-7.65747	-1.77422										-84.74	-0.61075	-0.27549
	-84.64	-7.64954	-1.77338										-84.7	-0.60255	-0.2755
	-84.6	-7.67456	-1.77255										-84.66	-0.59467	-0.27606
	-84.56	-7.64954	-1.7717										-84.62	-0.587	-0.27743
	-84.52	-7.65259	-1.77086										-84.58	-0.5795	-0.27975
	-84.48	-7.63428	-1.77001										-84.54	-0.57224	-0.28297
	-84.44	-7.6178	-1.76915										-84.5	-0.56546	-0.28689
	-84.4	-7.61597	-1.7683										-84.46	-0.5595	-0.29115
	-84.36	-7.60132	-1.76744										-84.42	-0.55479	-0.29538
	-84.32	-7.58179	-1.76658										-84.38	-0.55172	-0.29917
	-84.28	-7.59949	-1.76573										-84.34	-0.55059	-0.30225
	-84.24	-7.60742	-1.76487										-84.3	-0.55149	-0.30441
	-84.2	-7.57446	-1.764										-84.26	-0.55432	-0.30558
	-84.16	-7.57385	-1.76314										-84.22	-0.55875	-0.30578
	-84.12	-7.57141	-1.76228										-84.18	-0.56423	-0.30511
	-84.08	-7.55615	-1.76142										-84.14	-0.5701	-0.30367
	-84.04	-7.57507	-1.76056										-84.1	-0.57564	-0.30159
	-84	-7.547	-1.75971										-84.06	-0.58012	-0.299
	-83.96	-7.53418	-1.75885										-84.02	-0.58294	-0.29603
	-83.92	-7.53235	-1.75799										-83.98	-0.58367	-0.29284
	-83.88	-7.53357	-1.75713										-83.94	-0.5821	-0.28959
	-83.84	-7.51465	-1.75628										-83.9	-0.57828	-0.28647
	-83.8	-7.5177	-1.75542										-83.86	-0.57254	-0.28369
	-83.76	-7.53601	-1.75456										-83.82	-0.56544	-0.2815
	-83.72	-7.49512	-1.7537										-83.78	-0.55775	-0.28013
	-83.68	-7.48169	-1.75284										-83.74	-0.55036	-0.2798
	-83.64	-7.51221	-1.75198										-83.7	-0.54422	-0.2807
	-83.6	-7.5177	-1.75111										-83.66	-0.54019	-0.28299
	-83.56	-7.51953	-1.75024										-83.62	-0.53895	-0.28671
	-83.52	-7.47986	-1.74937										-83.58	-0.54088	-0.29182
	-83.48	-7.47864	-1.74848										-83.54	-0.54597	-0.29812
	-83.44	-7.46338	-1.74759										-83.5	-0.55385	-0.30528
	-83.4	-7.46399	-1.7467										-83.46	-0.56377	-0.31282
	-83.36	-7.47192	-1.74579										-83.42	-0.57474	-0.32017
	-83.32	-7.44629	-1.74487										-83.38	-0.58563	-0.32667
	-83.28	-7.43652	-1.74395										-83.34	-0.59536	-0.33173
	-83.24	-7.45178	-1.743										-83.3	-0.603	-0.33479
	-83.2	-7.41272	-1.74204										-83.26	-0.60786	-0.33548
	-83.16	-7.41943	-1.74107										-83.22	-0.60958	-0.3336
	-83.12	-7.453	-1.74008										-83.18	-0.60812	-0.32915
	-83.08	-7.47925	-1.73907										-83.14	-0.60376	-0.32232
	-83.04	-7.48291	-1.73804										-83.1	-0.59701	-0.31349
	-83	-7.46155	-1.73699										-83.06	-0.58859	-0.30312
	-82.96	-7.43591	-1.73591										-83.02	-0.57926	-0.29178
	-82.92	-7.4115	-1.73481										-82.98	-0.56978	-0.28003
	-82.88	-7.42737	-1.73368										-82.94	-0.56076	-0.26843
	-82.84	-7.45361	-1.73253										-82.9	-0.5526	-0.25743
	-82.8	-7.43835	-1.73134										-82.86	-0.54552	-0.24739
	-82.76	-7.41699	-1.73013										-82.82	-0.5395	-0.23853
	-82.72	-7.40967	-1.72888										-82.78	-0.5344	-0.23093
	-82.68	-7.42859	-1.72761										-82.74	-0.53003	-0.22454
	-82.64	-7.42554	-1.7263										-82.7	-0.5262	-0.21925
	-82.6	-7.40662	-1.72495										-82.66	-0.52281	-0.21484
	-82.56	-7.39197	-1.72358										-82.62	-0.51985	-0.21113
	-82.52	-7.39136	-1.72216										-82.58	-0.51744	-0.20794
	-82.48	-7.39502	-1.72071										-82.54	-0.51573	-0.20517
	-82.44	-7.37366	-1.71923										-82.5	-0.51489	-0.20279
	-82.4	-7.3584	-1.7177										-82.46	-0.51506	-0.20087
	-82.36	-7.37183	-1.71615										-82.42	-0.51626	-0.19951
	-82.32	-7.38281	-1.71455										-82.38	-0.51842	-0.19886
	-82.28	-7.37793	-1.71292										-82.34	-0.52139	-0.19908
	-82.24	-7.35779	-1.71125										-82.3	-0.52494	-0.20032
	-82.2	-7.33704	-1.70954										-82.26	-0.52883	-0.20269
	-82.16	-7.34985	-1.7078										-82.22	-0.53286	-0.20625
	-82.12	-7.34802	-1.70602										-82.18	-0.53691	-0.21105
	-82.08	-7.35718	-1.70421										-82.14	-0.54092	-0.21707
	-82.04	-7.34619	-1.70236										-82.1	-0.54489	-0.22426
	-82	-7.35413	-1.70048										-82.06	-0.54884	-0.23251
	-81.96	-7.33826	-1.69857										-82.02	-0.55279	-0.24173
	-81.92	-7.33826	-1.69663										-81.98	-0.55672	-0.25177
	-81.88	-7.32361	-1.69466										-81.94	-0.56061	-0.26249
	-81.84	-7.30957	-1.69266										-81.9	-0.56442	-0.27372
	-81.8	-7.30286	-1.69063										-81.86	-0.56811	-0.2853
	-81.76	-7.31934	-1.68858										-81.82	-0.57168	-0.29703
	-81.72	-7.31934	-1.6865										-81.78	-0.57514	-0.30866
	-81.68	-7.33826	-1.68441										-81.74	-0.57851	-0.31994
	-81.64	-7.31567	-1.68229										-81.7	-0.58179	-0.33057
	-81.6	-7.27356	-1.68016										-81.66	-0.58495	-0.34023
	-81.56	-7.26929	-1.678										-81.62	-0.5879	-0.34865
	-81.52	-7.2876	-1.67584										-81.58	-0.59053	-0.35561
	-81.48	-7.26013	-1.67366										-81.54	-0.59271	-0.361
	-81.44	-7.2876	-1.67147										-81.5	-0.59432	-0.36481
	-81.4	-7.28943	-1.66927										-81.46	-0.59524	-0.36716
	-81.36	-7.26563	-1.66707										-81.42	-0.59544	-0.36828
	-81.32	-7.27905	-1.66486										-81.38	-0.59488	-0.36845
	-81.28	-7.28394	-1.66265										-81.34	-0.59361	-0.36796
	-81.24	-7.25464	-1.66044										-81.3	-0.59174	-0.36705
	-81.2	-7.24548	-1.65823										-81.26	-0.58941	-0.3659
	-81.16	-7.24243	-1.65603										-81.22	-0.58682	-0.36461
	-81.12	-7.23999	-1.65383										-81.18	-0.58423	-0.36325
	-81.08	-7.22534	-1.65163										-81.14	-0.58189	-0.36185
	-81.04	-7.23022	-1.64945										-81.1	-0.58003	-0.36051
	-81	-7.24121	-1.64727										-81.06	-0.57885	-0.35935
	-80.96	-7.20825	-1.64511										-81.02	-0.57847	-0.35859
	-80.92	-7.22168	-1.64296										-80.98	-0.57893	-0.35846
	-80.88	-7.23022	-1.64083										-80.94	-0.5802	-0.35918
	-80.84	-7.17468	-1.63871										-80.9	-0.58218	-0.36086
	-80.8	-7.16431	-1.63661										-80.86	-0.58474	-0.36347
	-80.76	-7.18201	-1.63453										-80.82	-0.58772	-0.36681
	-80.72	-7.17896	-1.63248										-80.78	-0.59092	-0.37047
	-80.68	-7.20886	-1.63044										-80.74	-0.5941	-0.37394
	-80.64	-7.21558	-1.62842										-80.7	-0.59702	-0.37665
	-80.6	-7.17163	-1.62643										-80.66	-0.59944	-0.37808
	-80.56	-7.17468	-1.62446										-80.62	-0.60111	-0.37786
	-80.52	-7.18384	-1.62252										-80.58	-0.60182	-0.37581
	-80.48	-7.19116	-1.6206										-80.54	-0.60143	-0.37198
	-80.44	-7.17224	-1.61871										-80.5	-0.59987	-0.36656
	-80.4	-7.16858	-1.61684										-80.46	-0.59715	-0.35989
	-80.36	-7.16125	-1.615										-80.42	-0.59332	-0.35234
	-80.32	-7.14417	-1.61319										-80.38	-0.58853	-0.34428
	-80.28	-7.16858	-1.6114										-80.34	-0.58296	-0.33599
	-80.24	-7.15942	-1.60964										-80.3	-0.57687	-0.32768
	-80.2	-7.14478	-1.60791										-80.26	-0.57057	-0.31946
	-80.16	-7.13806	-1.60621										-80.22	-0.56443	-0.31141
	-80.12	-7.16431	-1.60453										-80.18	-0.55881	-0.30357
	-80.08	-7.16736	-1.60287										-80.14	-0.55408	-0.29601
	-80.04	-7.15637	-1.60125										-80.1	-0.5505	-0.28879
	-80	-7.11487	-1.59964										-80.06	-0.54821	-0.28204
	-79.96	-7.09351	-1.59807										-80.02	-0.54721	-0.27588
	-79.92	-7.10022	-1.59652										-79.98	-0.54735	-0.27043
	-79.88	-7.10815	-1.59499										-79.94	-0.5484	-0.26575
	-79.84	-7.08923	-1.59348										-79.9	-0.55007	-0.26185
	-79.8	-7.08252	-1.592										-79.86	-0.55209	-0.25868
	-79.76	-7.06848	-1.59054										-79.82	-0.5543	-0.25606
	-79.72	-7.08069	-1.5891										-79.78	-0.55658	-0.25379
	-79.68	-7.06909	-1.58768										-79.74	-0.55894	-0.2516
	-79.64	-7.03979	-1.58629										-79.7	-0.56146	-0.24923
	-79.6	-7.05994	-1.58491										-79.66	-0.56428	-0.24647
	-79.56	-7.05872	-1.58355										-79.62	-0.5675	-0.24316
	-79.52	-7.03552	-1.5822										-79.58	-0.57122	-0.23924
	-79.48	-7.04041	-1.58087										-79.54	-0.57544	-0.23474
	-79.44	-7.04224	-1.57956										-79.5	-0.5801	-0.22979
	-79.4	-7.05688	-1.57826										-79.46	-0.58502	-0.22457
	-79.36	-7.04407	-1.57698										-79.42	-0.58998	-0.21933
	-79.32	-7.02454	-1.57571										-79.38	-0.59471	-0.21432
	-79.28	-7.01416	-1.57444										-79.34	-0.59893	-0.20979
	-79.24	-7.02698	-1.57319										-79.3	-0.60245	-0.20598
	-79.2	-7.01843	-1.57195										-79.26	-0.60513	-0.20309
	-79.16	-7.01294	-1.57072										-79.22	-0.60696	-0.20126
	-79.12	-7.00867	-1.5695										-79.18	-0.60797	-0.2006
	-79.08	-7.00256	-1.56828										-79.14	-0.60829	-0.20117
	-79.04	-7.00684	-1.56707										-79.1	-0.60806	-0.20295
	-79	-6.98486	-1.56586										-79.06	-0.6074	-0.2059
	-78.96	-6.97815	-1.56466										-79.02	-0.60642	-0.2099
	-78.92	-6.98303	-1.56346										-78.98	-0.6052	-0.21481
	-78.88	-6.98303	-1.56226										-78.94	-0.60377	-0.2204
	-78.84	-6.96777	-1.56106										-78.9	-0.60215	-0.22641
	-78.8	-6.96411	-1.55987										-78.86	-0.60039	-0.23255
	-78.76	-6.95984	-1.55867										-78.82	-0.59854	-0.2385
	-78.72	-6.9458	-1.55747										-78.78	-0.5967	-0.24396
	-78.68	-6.92566	-1.55626										-78.74	-0.59501	-0.24867
	-78.64	-6.94092	-1.55506										-78.7	-0.59362	-0.25239
	-78.6	-6.92627	-1.55385										-78.66	-0.59266	-0.25503
	-78.56	-6.94397	-1.55263										-78.62	-0.59222	-0.25656
	-78.52	-6.92871	-1.55141										-78.58	-0.59231	-0.2571
	-78.48	-6.93176	-1.55018										-78.54	-0.5928	-0.25687
	-78.44	-6.9635	-1.54894										-78.5	-0.5935	-0.25618
	-78.4	-6.93176	-1.54769										-78.46	-0.59409	-0.25538
	-78.36	-6.9165	-1.54643										-78.42	-0.59429	-0.25484
	-78.32	-6.90735	-1.54517										-78.38	-0.5938	-0.25485
	-78.28	-6.90735	-1.54389										-78.34	-0.59244	-0.25562
	-78.24	-6.91223	-1.54261										-78.3	-0.59016	-0.25726
	-78.2	-6.91589	-1.54131										-78.26	-0.58702	-0.25975
	-78.16	-6.92261	-1.54										-78.22	-0.58316	-0.26296
	-78.12	-6.90186	-1.53868										-78.18	-0.57877	-0.26669
	-78.08	-6.88599	-1.53734										-78.14	-0.57406	-0.27071
	-78.04	-6.91162	-1.536										-78.1	-0.56921	-0.27478
	-78	-6.87561	-1.53464										-78.06	-0.56437	-0.27867
	-77.96	-6.90735	-1.53327										-78.02	-0.55966	-0.28218
	-77.92	-6.88904	-1.53188										-77.98	-0.55517	-0.28518
	-77.88	-6.8634	-1.53049										-77.94	-0.55097	-0.28756
	-77.84	-6.85486	-1.52908										-77.9	-0.54711	-0.28928
	-77.8	-6.82983	-1.52766										-77.86	-0.54368	-0.29036
	-77.76	-6.83228	-1.52623										-77.82	-0.54083	-0.29085
	-77.72	-6.81519	-1.52479										-77.78	-0.53874	-0.29086
	-77.68	-6.83472	-1.52333										-77.74	-0.53768	-0.29053
	-77.64	-6.83716	-1.52187										-77.7	-0.53793	-0.29
	-77.6	-6.79016	-1.52041										-77.66	-0.53975	-0.28939
	-77.56	-6.79321	-1.51893										-77.62	-0.54327	-0.28877
	-77.52	-6.79382	-1.51745										-77.58	-0.54844	-0.28816
	-77.48	-6.80237	-1.51596										-77.54	-0.55496	-0.28753
	-77.44	-6.80969	-1.51447										-77.5	-0.56229	-0.28676
	-77.4	-6.82129	-1.51297										-77.46	-0.5697	-0.28577
	-77.36	-6.81458	-1.51148										-77.42	-0.57633	-0.28446
	-77.32	-6.78101	-1.50998										-77.38	-0.58135	-0.28276
	-77.28	-6.80115	-1.50849										-77.34	-0.5841	-0.28069
	-77.24	-6.78101	-1.507										-77.3	-0.58419	-0.27827
	-77.2	-6.78528	-1.50551										-77.26	-0.58153	-0.27557
	-77.16	-6.76453	-1.50404										-77.22	-0.57643	-0.27264
	-77.12	-6.76758	-1.50257										-77.18	-0.56946	-0.26951
	-77.08	-6.77734	-1.50111										-77.14	-0.56142	-0.26616
	-77.04	-6.76697	-1.49967										-77.1	-0.55319	-0.26257
	-77	-6.75903	-1.49824										-77.06	-0.54567	-0.25868
	-76.96	-6.72485	-1.49682										-77.02	-0.53957	-0.25447
	-76.92	-6.74683	-1.49543										-76.98	-0.53544	-0.24995
	-76.88	-6.72974	-1.49405										-76.94	-0.53358	-0.24519
	-76.84	-6.73218	-1.49269										-76.9	-0.53402	-0.24032
	-76.8	-6.72974	-1.49136										-76.86	-0.53661	-0.23551
	-76.76	-6.70959	-1.49006										-76.82	-0.541	-0.23094
	-76.72	-6.7218	-1.48878										-76.78	-0.54682	-0.22679
	-76.68	-6.73279	-1.48752										-76.74	-0.55364	-0.2232
	-76.64	-6.73645	-1.4863										-76.7	-0.56112	-0.22025
	-76.6	-6.68823	-1.48511										-76.66	-0.56895	-0.218
	-76.56	-6.70593	-1.48396										-76.62	-0.57687	-0.21644
	-76.52	-6.70776	-1.48283										-76.58	-0.58467	-0.21553
	-76.48	-6.68518	-1.48174										-76.54	-0.59213	-0.21525
	-76.44	-6.67664	-1.48069										-76.5	-0.59902	-0.21559
	-76.4	-6.68335	-1.47967										-76.46	-0.60516	-0.21657
	-76.36	-6.69678	-1.47869										-76.42	-0.61041	-0.21825
	-76.32	-6.69922	-1.47775										-76.38	-0.61473	-0.2207
	-76.28	-6.66931	-1.47685										-76.34	-0.61817	-0.224
	-76.24	-6.68091	-1.47598										-76.3	-0.62086	-0.22812
	-76.2	-6.68396	-1.47516										-76.26	-0.62297	-0.23298
	-76.16	-6.67664	-1.47437										-76.22	-0.62469	-0.23833
	-76.12	-6.67542	-1.47362										-76.18	-0.62613	-0.24384
	-76.08	-6.67175	-1.47291										-76.14	-0.62737	-0.24905
	-76.04	-6.67847	-1.47224										-76.1	-0.62841	-0.25346
	-76	-6.64001	-1.4716										-76.06	-0.62924	-0.25662
	-75.96	-6.64795	-1.471										-76.02	-0.62984	-0.25816
	-75.92	-6.61621	-1.47043										-75.98	-0.6302	-0.25785
	-75.88	-6.61377	-1.4699										-75.94	-0.63036	-0.25566
	-75.84	-6.62231	-1.4694										-75.9	-0.63037	-0.25171
	-75.8	-6.60706	-1.46893										-75.86	-0.63029	-0.24628
	-75.76	-6.61377	-1.4685										-75.82	-0.6302	-0.23971
	-75.72	-6.61804	-1.46809										-75.78	-0.63014	-0.23236
	-75.68	-6.57959	-1.4677										-75.74	-0.63018	-0.22458
	-75.64	-6.59729	-1.46734										-75.7	-0.63034	-0.21665
	-75.6	-6.58447	-1.46701										-75.66	-0.63062	-0.20884
	-75.56	-6.59363	-1.46669										-75.62	-0.631	-0.20135
	-75.52	-6.57043	-1.46639										-75.58	-0.63141	-0.19441
	-75.48	-6.53442	-1.46611										-75.54	-0.63173	-0.18821
	-75.44	-6.54236	-1.46584										-75.5	-0.63184	-0.18298
	-75.4	-6.53503	-1.46559										-75.46	-0.63159	-0.17893
	-75.36	-6.55029	-1.46534										-75.42	-0.63091	-0.17623
	-75.32	-6.54663	-1.4651										-75.38	-0.62976	-0.17496
	-75.28	-6.56311	-1.46487										-75.34	-0.62821	-0.17514
	-75.24	-6.53748	-1.46464										-75.3	-0.62637	-0.17667
	-75.2	-6.54175	-1.46441										-75.26	-0.62436	-0.17935
	-75.16	-6.55273	-1.46418										-75.22	-0.62233	-0.18291
	-75.12	-6.5332	-1.46395										-75.18	-0.62038	-0.18703
	-75.08	-6.52039	-1.46371										-75.14	-0.61857	-0.19139
	-75.04	-6.53381	-1.46347										-75.1	-0.61697	-0.19569
	-75	-6.52832	-1.46321										-75.06	-0.6157	-0.19971
	-74.96	-6.48376	-1.46294										-75.02	-0.61492	-0.20331
	-74.92	-6.49597	-1.46266										-74.98	-0.61489	-0.20643
	-74.88	-6.50208	-1.46236										-74.94	-0.61589	-0.20912
	-74.84	-6.48743	-1.46205										-74.9	-0.61822	-0.21149
	-74.8	-6.48987	-1.46171										-74.86	-0.62204	-0.21369
	-74.76	-6.47949	-1.46136										-74.82	-0.62741	-0.21589
	-74.72	-6.47644	-1.46099										-74.78	-0.63414	-0.21824
	-74.68	-6.48071	-1.46059										-74.74	-0.6419	-0.22077
	-74.64	-6.49963	-1.46017										-74.7	-0.65018	-0.22347
	-74.6	-6.49231	-1.45972										-74.66	-0.65836	-0.22617
	-74.56	-6.47278	-1.45925										-74.62	-0.66587	-0.22865
	-74.52	-6.44836	-1.45875										-74.58	-0.67219	-0.23065
	-74.48	-6.4325	-1.45822										-74.54	-0.67699	-0.23188
	-74.44	-6.44592	-1.45767										-74.5	-0.68012	-0.23216
	-74.4	-6.40625	-1.45709										-74.46	-0.68166	-0.23143
	-74.36	-6.40991	-1.45648										-74.42	-0.68183	-0.22974
	-74.32	-6.38733	-1.45584										-74.38	-0.68102	-0.22729
	-74.28	-6.36902	-1.45517										-74.34	-0.67963	-0.22438
	-74.24	-6.38428	-1.45447										-74.3	-0.67803	-0.22134
	-74.2	-6.37207	-1.45375										-74.26	-0.67652	-0.21851
	-74.16	-6.35925	-1.453										-74.22	-0.67522	-0.2161
	-74.12	-6.37634	-1.45222										-74.18	-0.6741	-0.21426
	-74.08	-6.39221	-1.45142										-74.14	-0.67295	-0.21303
	-74.04	-6.38184	-1.45058										-74.1	-0.67147	-0.21235
	-74	-6.36841	-1.44973										-74.06	-0.66929	-0.21213
	-73.96	-6.37878	-1.44885										-74.02	-0.66605	-0.21225
	-73.92	-6.38611	-1.44794										-73.98	-0.66147	-0.21263
	-73.88	-6.34766	-1.44702										-73.94	-0.65537	-0.21319
	-73.84	-6.34155	-1.44607										-73.9	-0.64772	-0.21387
	-73.8	-6.34827	-1.4451										-73.86	-0.63865	-0.21463
	-73.76	-6.34216	-1.44411										-73.82	-0.62839	-0.21541
	-73.72	-6.33118	-1.44311										-73.78	-0.61733	-0.21619
	-73.68	-6.34094	-1.44209										-73.74	-0.60593	-0.21695
	-73.64	-6.33728	-1.44106										-73.7	-0.59474	-0.21771
	-73.6	-6.30981	-1.44001										-73.66	-0.58437	-0.21852
	-73.56	-6.30981	-1.43895										-73.62	-0.5754	-0.21944
	-73.52	-6.31714	-1.43788										-73.58	-0.5684	-0.22056
	-73.48	-6.30859	-1.4368										-73.54	-0.56382	-0.22191
	-73.44	-6.297	-1.43572										-73.5	-0.56192	-0.22351
	-73.4	-6.27014	-1.43463										-73.46	-0.5627	-0.22527
	-73.36	-6.28906	-1.43353										-73.42	-0.56589	-0.22709
	-73.32	-6.28601	-1.43243										-73.38	-0.57095	-0.22882
	-73.28	-6.31714	-1.43133										-73.34	-0.57715	-0.23031
	-73.24	-6.31409	-1.43023										-73.3	-0.58365	-0.23145
	-73.2	-6.29089	-1.42914										-73.26	-0.5896	-0.23221
	-73.16	-6.29822	-1.42804										-73.22	-0.59431	-0.2326
	-73.12	-6.28052	-1.42695										-73.18	-0.59727	-0.23268
	-73.08	-6.27441	-1.42587										-73.14	-0.59823	-0.23258
	-73.04	-6.25732	-1.42479										-73.1	-0.59717	-0.23239
	-73	-6.27625	-1.42372										-73.06	-0.59431	-0.23218
	-72.96	-6.28357	-1.42266										-73.02	-0.59003	-0.23201
	-72.92	-6.26282	-1.42161										-72.98	-0.58481	-0.23184
	-72.88	-6.24756	-1.42057										-72.94	-0.57921	-0.2316
	-72.84	-6.25183	-1.41955										-72.9	-0.5738	-0.23115
	-72.8	-6.25793	-1.41854										-72.86	-0.56912	-0.23034
	-72.76	-6.24878	-1.41754										-72.82	-0.56567	-0.22899
	-72.72	-6.22864	-1.41656										-72.78	-0.56379	-0.22696
	-72.68	-6.20239	-1.41559										-72.74	-0.56364	-0.22415
	-72.64	-6.20789	-1.41464										-72.7	-0.56516	-0.22056
	-72.6	-6.20056	-1.41371										-72.66	-0.56808	-0.2163
	-72.56	-6.20544	-1.41279										-72.62	-0.57193	-0.21156
	-72.52	-6.19385	-1.41189										-72.58	-0.57618	-0.20663
	-72.48	-6.20422	-1.41101										-72.54	-0.58028	-0.20184
	-72.44	-6.19202	-1.41015										-72.5	-0.58383	-0.1975
	-72.4	-6.19934	-1.40931										-72.46	-0.58661	-0.19387
	-72.36	-6.18225	-1.40848										-72.42	-0.5886	-0.19111
	-72.32	-6.18408	-1.40768										-72.38	-0.58995	-0.18925
	-72.28	-6.18469	-1.40689										-72.34	-0.59089	-0.18824
	-72.24	-6.18164	-1.40612										-72.3	-0.59168	-0.1879
	-72.2	-6.18225	-1.40536										-72.26	-0.5925	-0.18805
	-72.16	-6.17126	-1.40463										-72.22	-0.59343	-0.18848
	-72.12	-6.14807	-1.40391										-72.18	-0.59441	-0.18904
	-72.08	-6.14258	-1.40321										-72.14	-0.59528	-0.18963
	-72.04	-6.12183	-1.40252										-72.1	-0.59583	-0.19025
	-72	-6.12366	-1.40185										-72.06	-0.59585	-0.19093
	-71.96	-6.1261	-1.4012										-72.02	-0.59516	-0.19176
	-71.92	-6.12366	-1.40056										-71.98	-0.59367	-0.19279
	-71.88	-6.14258	-1.39993										-71.94	-0.59136	-0.19405
	-71.84	-6.10779	-1.39931										-71.9	-0.58831	-0.19548
	-71.8	-6.10535	-1.39871										-71.86	-0.58468	-0.19693
	-71.76	-6.08398	-1.39812										-71.82	-0.58068	-0.19821
	-71.72	-6.08826	-1.39754										-71.78	-0.57653	-0.19906
	-71.68	-6.12427	-1.39696										-71.74	-0.57248	-0.19923
	-71.64	-6.11877	-1.3964										-71.7	-0.56877	-0.19855
	-71.6	-6.07788	-1.39584										-71.66	-0.56561	-0.1969
	-71.56	-6.09985	-1.39529										-71.62	-0.56319	-0.19433
	-71.52	-6.08459	-1.39474										-71.58	-0.56164	-0.19096
	-71.48	-6.07849	-1.3942										-71.54	-0.56105	-0.18707
	-71.44	-6.08765	-1.39366										-71.5	-0.5614	-0.18296
	-71.4	-6.10962	-1.39313										-71.46	-0.56258	-0.17897
	-71.36	-6.08093	-1.39259										-71.42	-0.56438	-0.17541
	-71.32	-6.08765	-1.39206										-71.38	-0.56651	-0.17251
	-71.28	-6.08704	-1.39152										-71.34	-0.56862	-0.1704
	-71.24	-6.06628	-1.39099										-71.3	-0.57037	-0.16909
	-71.2	-6.06384	-1.39045										-71.26	-0.57145	-0.1685
	-71.16	-6.09314	-1.38991										-71.22	-0.57169	-0.1685
	-71.12	-6.07971	-1.38937										-71.18	-0.571	-0.16889
	-71.08	-6.06201	-1.38882										-71.14	-0.56939	-0.16951
	-71.04	-6.04187	-1.38827										-71.1	-0.56697	-0.17022
	-71	-6.0553	-1.38771										-71.06	-0.5639	-0.17095
	-70.96	-6.01318	-1.38715										-71.02	-0.56034	-0.17171
	-70.92	-6.01318	-1.38658										-70.98	-0.55648	-0.17255
	-70.88	-6.01807	-1.38601										-70.94	-0.55252	-0.17362
	-70.84	-5.98389	-1.38543										-70.9	-0.54865	-0.17506
	-70.8	-5.98694	-1.38484										-70.86	-0.54508	-0.17705
	-70.76	-5.96375	-1.38425										-70.82	-0.54202	-0.17972
	-70.72	-5.95032	-1.38365										-70.78	-0.53962	-0.18313
	-70.68	-5.95154	-1.38304										-70.74	-0.538	-0.18727
	-70.64	-5.95947	-1.38242										-70.7	-0.53718	-0.19199
	-70.6	-5.9491	-1.3818										-70.66	-0.53709	-0.19706
	-70.56	-5.91919	-1.38117										-70.62	-0.53759	-0.20216
	-70.52	-5.92163	-1.38053										-70.58	-0.53849	-0.20698
	-70.48	-5.93018	-1.37989										-70.54	-0.53961	-0.2112
	-70.44	-5.94604	-1.37924										-70.5	-0.54081	-0.21464
	-70.4	-5.95337	-1.37859										-70.46	-0.54206	-0.21723
	-70.36	-5.93384	-1.37793										-70.42	-0.54342	-0.21906
	-70.32	-5.94177	-1.37726										-70.38	-0.54503	-0.22034
	-70.28	-5.92041	-1.37659										-70.34	-0.54707	-0.22132
	-70.24	-5.9314	-1.37592										-70.3	-0.54964	-0.22229
	-70.2	-5.91553	-1.37525										-70.26	-0.55277	-0.22346
	-70.16	-5.91797	-1.37457										-70.22	-0.55636	-0.22493
	-70.12	-5.90759	-1.37389										-70.18	-0.56014	-0.22671
	-70.08	-5.90332	-1.3732										-70.14	-0.56381	-0.22871
	-70.04	-5.8844	-1.37252										-70.1	-0.56697	-0.23077
	-70	-5.90637	-1.37183										-70.06	-0.5693	-0.23271
	-69.96	-5.90515	-1.37115										-70.02	-0.57054	-0.23439
	-69.92	-5.89905	-1.37047										-69.98	-0.57055	-0.23568
	-69.88	-5.8844	-1.36978										-69.94	-0.56935	-0.23649
	-69.84	-5.88562	-1.3691										-69.9	-0.56708	-0.23675
	-69.8	-5.86853	-1.36843										-69.86	-0.56403	-0.23641
	-69.76	-5.85693	-1.36775										-69.82	-0.5606	-0.23538
	-69.72	-5.8252	-1.36708										-69.78	-0.55726	-0.2336
	-69.68	-5.85327	-1.36641										-69.74	-0.55446	-0.23097
	-69.64	-5.83557	-1.36575										-69.7	-0.55261	-0.22743
	-69.6	-5.85327	-1.36509										-69.66	-0.55197	-0.22295
	-69.56	-5.83984	-1.36443										-69.62	-0.55262	-0.21762
	-69.52	-5.84106	-1.36379										-69.58	-0.55445	-0.2116
	-69.48	-5.86304	-1.36314										-69.54	-0.55718	-0.20519
	-69.44	-5.83008	-1.3625										-69.5	-0.56045	-0.19874
	-69.4	-5.82397	-1.36187										-69.46	-0.56387	-0.19266
	-69.36	-5.80994	-1.36125										-69.42	-0.56716	-0.1873
	-69.32	-5.80017	-1.36063										-69.38	-0.57015	-0.18293
	-69.28	-5.78003	-1.36002										-69.34	-0.57286	-0.17964
	-69.24	-5.78186	-1.35941										-69.3	-0.57545	-0.1774
	-69.2	-5.7959	-1.35881										-69.26	-0.57816	-0.17599
	-69.16	-5.78186	-1.35822										-69.22	-0.58123	-0.17513
	-69.12	-5.77698	-1.35763										-69.18	-0.58483	-0.17451
	-69.08	-5.75867	-1.35705										-69.14	-0.58897	-0.17388
	-69.04	-5.75012	-1.35648										-69.1	-0.59357	-0.17309
	-69	-5.77026	-1.35591										-69.06	-0.59842	-0.17214
	-68.96	-5.74829	-1.35534										-69.02	-0.6033	-0.17113
	-68.92	-5.74097	-1.35478										-68.98	-0.60798	-0.17028
	-68.88	-5.72205	-1.35423										-68.94	-0.61235	-0.16981
	-68.84	-5.72815	-1.35368										-68.9	-0.61633	-0.16991
	-68.8	-5.72632	-1.35314										-68.86	-0.6199	-0.17072
	-68.76	-5.71594	-1.3526										-68.82	-0.62303	-0.17226
	-68.72	-5.71167	-1.35206										-68.78	-0.62561	-0.17446
	-68.68	-5.70679	-1.35153										-68.74	-0.62747	-0.17716
	-68.64	-5.71411	-1.351										-68.7	-0.62835	-0.18015
	-68.6	-5.68359	-1.35047										-68.66	-0.62796	-0.18322
	-68.56	-5.69885	-1.34995										-68.62	-0.62604	-0.18613
	-68.52	-5.69458	-1.34943										-68.58	-0.62245	-0.18876
	-68.48	-5.70435	-1.34891										-68.54	-0.61723	-0.191
	-68.44	-5.68909	-1.34839										-68.5	-0.61063	-0.19286
	-68.4	-5.69885	-1.34787										-68.46	-0.60306	-0.19444
	-68.36	-5.68298	-1.34736										-68.42	-0.5951	-0.19586
	-68.32	-5.672	-1.34684										-68.38	-0.58739	-0.19729
	-68.28	-5.67444	-1.34633										-68.34	-0.58053	-0.19889
	-68.24	-5.67078	-1.34581										-68.3	-0.57497	-0.20078
	-68.2	-5.64819	-1.3453										-68.26	-0.57101	-0.203
	-68.16	-5.63904	-1.34478										-68.22	-0.56867	-0.20552
	-68.12	-5.66101	-1.34427										-68.18	-0.56783	-0.20829
	-68.08	-5.65247	-1.34375										-68.14	-0.56817	-0.21116
	-68.04	-5.63232	-1.34324										-68.1	-0.56934	-0.214
	-68	-5.64209	-1.34272										-68.06	-0.57096	-0.21669
	-67.96	-5.66284	-1.34221										-68.02	-0.57271	-0.21909
	-67.92	-5.63965	-1.34169										-67.98	-0.57434	-0.22113
	-67.88	-5.62622	-1.34117										-67.94	-0.5757	-0.22275
	-67.84	-5.60974	-1.34065										-67.9	-0.57667	-0.2239
	-67.8	-5.62744	-1.34014										-67.86	-0.57721	-0.22458
	-67.76	-5.62317	-1.33962										-67.82	-0.57726	-0.22477
	-67.72	-5.61951	-1.3391										-67.78	-0.57679	-0.2245
	-67.68	-5.62317	-1.33858										-67.74	-0.57575	-0.22376
	-67.64	-5.62317	-1.33806										-67.7	-0.5741	-0.22258
	-67.6	-5.60974	-1.33754										-67.66	-0.57177	-0.22098
	-67.56	-5.59753	-1.33702										-67.62	-0.56868	-0.21903
	-67.52	-5.6134	-1.33651										-67.58	-0.56478	-0.2168
	-67.48	-5.60547	-1.33599										-67.54	-0.56004	-0.21441
	-67.44	-5.58838	-1.33547										-67.5	-0.55451	-0.21201
	-67.4	-5.58472	-1.33495										-67.46	-0.54837	-0.20977
	-67.36	-5.58899	-1.33444										-67.42	-0.54194	-0.20787
	-67.32	-5.56274	-1.33392										-67.38	-0.53567	-0.20646
	-67.28	-5.5719	-1.33341										-67.34	-0.53014	-0.20566
	-67.24	-5.5542	-1.3329										-67.3	-0.52597	-0.2055
	-67.2	-5.54504	-1.33238										-67.26	-0.52369	-0.20596
	-67.16	-5.54199	-1.33187										-67.22	-0.5237	-0.20693
	-67.12	-5.54993	-1.33136										-67.18	-0.52613	-0.2083
	-67.08	-5.5481	-1.33085										-67.14	-0.53085	-0.2099
	-67.04	-5.56335	-1.33035										-67.1	-0.53743	-0.21162
	-67	-5.56213	-1.32984										-67.06	-0.54521	-0.21333
	-66.96	-5.54626	-1.32933										-67.02	-0.55343	-0.21498
	-66.92	-5.5426	-1.32883										-66.98	-0.56132	-0.21653
	-66.88	-5.54504	-1.32832										-66.94	-0.56822	-0.21793
	-66.84	-5.55481	-1.32782										-66.9	-0.57365	-0.21915
	-66.8	-5.53528	-1.32732										-66.86	-0.57738	-0.22012
	-66.76	-5.52307	-1.32681										-66.82	-0.57938	-0.22077
	-66.72	-5.52612	-1.32631										-66.78	-0.57982	-0.22102
	-66.68	-5.50659	-1.32581										-66.74	-0.57901	-0.22081
	-66.64	-5.51208	-1.3253										-66.7	-0.5773	-0.2201
	-66.6	-5.50842	-1.3248										-66.66	-0.57504	-0.21893
	-66.56	-5.50537	-1.32429										-66.62	-0.57259	-0.21733
	-66.52	-5.5072	-1.32379										-66.58	-0.57022	-0.2154
	-66.48	-5.51453	-1.32328										-66.54	-0.5682	-0.21326
	-66.44	-5.5127	-1.32277										-66.5	-0.56674	-0.21106
	-66.4	-5.47363	-1.32226										-66.46	-0.56605	-0.20892
	-66.36	-5.47485	-1.32175										-66.42	-0.56628	-0.20701
	-66.32	-5.44678	-1.32124										-66.38	-0.56758	-0.20545
	-66.28	-5.44189	-1.32073										-66.34	-0.56998	-0.20436
	-66.24	-5.43457	-1.32021										-66.3	-0.57344	-0.2038
	-66.2	-5.47485	-1.31969										-66.26	-0.5778	-0.20379
	-66.16	-5.44861	-1.31917										-66.22	-0.58277	-0.20431
	-66.12	-5.45044	-1.31865										-66.18	-0.58801	-0.20527
	-66.08	-5.43579	-1.31812										-66.14	-0.59311	-0.20658
	-66.04	-5.44678	-1.3176										-66.1	-0.59772	-0.20815
	-66	-5.42908	-1.31707										-66.06	-0.60156	-0.20987
	-65.96	-5.40588	-1.31654										-66.02	-0.60446	-0.2117
	-65.92	-5.40894	-1.31601										-65.98	-0.60633	-0.21362
	-65.88	-5.45044	-1.31548										-65.94	-0.60715	-0.21562
	-65.84	-5.42419	-1.31494										-65.9	-0.60689	-0.21775
	-65.8	-5.39185	-1.31441										-65.86	-0.60547	-0.22003
	-65.76	-5.38635	-1.31388										-65.82	-0.60277	-0.22247
	-65.72	-5.37415	-1.31334										-65.78	-0.59866	-0.22507
	-65.68	-5.38269	-1.31281										-65.74	-0.59303	-0.22776
	-65.64	-5.39856	-1.31228										-65.7	-0.58589	-0.23044
	-65.6	-5.37964	-1.31175										-65.66	-0.57744	-0.23298
	-65.56	-5.35828	-1.31123										-65.62	-0.56804	-0.23523
	-65.52	-5.35156	-1.31071										-65.58	-0.55822	-0.23703
	-65.48	-5.35889	-1.31019										-65.54	-0.54862	-0.23826
	-65.44	-5.38757	-1.30968										-65.5	-0.53984	-0.23885
	-65.4	-5.37781	-1.30918										-65.46	-0.53243	-0.2388
	-65.36	-5.35645	-1.30868										-65.42	-0.52672	-0.23823
	-65.32	-5.31494	-1.30819										-65.38	-0.52285	-0.23729
	-65.28	-5.30029	-1.30771										-65.34	-0.52074	-0.23624
	-65.24	-5.29785	-1.30724										-65.3	-0.52016	-0.23532
	-65.2	-5.31311	-1.30678										-65.26	-0.52076	-0.23477
	-65.16	-5.30762	-1.30634										-65.22	-0.52219	-0.23477
	-65.12	-5.29419	-1.30591										-65.18	-0.5241	-0.23545
	-65.08	-5.30334	-1.30549										-65.14	-0.52625	-0.23682
	-65.04	-5.29724	-1.30509										-65.1	-0.52845	-0.23886
	-65	-5.2887	-1.30471										-65.06	-0.53061	-0.24147
	-64.96	-5.27344	-1.30434										-65.02	-0.53263	-0.24448
	-64.92	-5.26794	-1.304										-64.98	-0.53447	-0.24773
	-64.88	-5.26917	-1.30367										-64.94	-0.53604	-0.25102
	-64.84	-5.271	-1.30337										-64.9	-0.53722	-0.25417
	-64.8	-5.2356	-1.30309										-64.86	-0.5379	-0.25705
	-64.76	-5.24292	-1.30284										-64.82	-0.53794	-0.25952
	-64.72	-5.2356	-1.30261										-64.78	-0.53725	-0.26155
	-64.68	-5.2594	-1.30241										-64.74	-0.53578	-0.26308
	-64.64	-5.25574	-1.30224										-64.7	-0.53351	-0.26413
	-64.6	-5.23376	-1.3021										-64.66	-0.53051	-0.26469
	-64.56	-5.22705	-1.30199										-64.62	-0.52686	-0.26474
	-64.52	-5.22095	-1.30191										-64.58	-0.52268	-0.26425
	-64.48	-5.24231	-1.30186										-64.54	-0.51808	-0.26317
	-64.44	-5.23376	-1.30185										-64.5	-0.51316	-0.26146
	-64.4	-5.23621	-1.30187										-64.46	-0.50797	-0.25911
	-64.36	-5.22278	-1.30192										-64.42	-0.50252	-0.25617
	-64.32	-5.22278	-1.30202										-64.38	-0.49681	-0.25273
	-64.28	-5.21545	-1.30215										-64.34	-0.49081	-0.24895
	-64.24	-5.22278	-1.30232										-64.3	-0.48455	-0.245
	-64.2	-5.19348	-1.30252										-64.26	-0.47808	-0.24106
	-64.16	-5.18433	-1.30277										-64.22	-0.47155	-0.2373
	-64.12	-5.17761	-1.30305										-64.18	-0.46516	-0.23381
	-64.08	-5.16907	-1.30338										-64.14	-0.45915	-0.23066
	-64.04	-5.16357	-1.30374										-64.1	-0.45376	-0.22783
	-64	-5.1532	-1.30414										-64.06	-0.44917	-0.22526
	-63.96	-5.15564	-1.30459										-64.02	-0.44553	-0.22284
	-63.92	-5.16785	-1.30507										-63.98	-0.44286	-0.22044
	-63.88	-5.17456	-1.30559										-63.94	-0.44113	-0.21793
	-63.84	-5.16357	-1.30615										-63.9	-0.44026	-0.21521
	-63.8	-5.17029	-1.30675										-63.86	-0.44015	-0.21223
	-63.76	-5.16357	-1.30738										-63.82	-0.44072	-0.20899
	-63.72	-5.16541	-1.30806										-63.78	-0.44193	-0.20561
	-63.68	-5.1532	-1.30877										-63.74	-0.44381	-0.20225
	-63.64	-5.15198	-1.30951										-63.7	-0.44639	-0.19916
	-63.6	-5.15137	-1.31028										-63.66	-0.44972	-0.1966
	-63.56	-5.13062	-1.31109										-63.62	-0.45382	-0.19479
	-63.52	-5.15991	-1.31193										-63.58	-0.45867	-0.19389
	-63.48	-5.14648	-1.3128										-63.54	-0.46415	-0.19399
	-63.44	-5.13855	-1.31369										-63.5	-0.47007	-0.19504
	-63.4	-5.14832	-1.31461										-63.46	-0.4762	-0.19689
	-63.36	-5.14343	-1.31556										-63.42	-0.48227	-0.19934
	-63.32	-5.13611	-1.31652										-63.38	-0.48799	-0.20213
	-63.28	-5.12085	-1.3175										-63.34	-0.49312	-0.20501
	-63.24	-5.09583	-1.3185										-63.3	-0.49749	-0.20776
	-63.2	-5.09033	-1.31951										-63.26	-0.50097	-0.21025
	-63.16	-5.08362	-1.32053										-63.22	-0.50352	-0.21239
	-63.12	-5.08362	-1.32156										-63.18	-0.50515	-0.21418
	-63.08	-5.06409	-1.3226										-63.14	-0.50592	-0.21568
	-63.04	-5.08362	-1.32364										-63.1	-0.50595	-0.21695
	-63	-5.08423	-1.32467										-63.06	-0.50535	-0.21808
	-62.96	-5.07385	-1.3257										-63.02	-0.50428	-0.21916
	-62.92	-5.06958	-1.32673										-62.98	-0.50289	-0.22023
	-62.88	-5.03235	-1.32775										-62.94	-0.50137	-0.22134
	-62.84	-5.02502	-1.32875										-62.9	-0.49992	-0.22251
	-62.8	-5.03235	-1.32973										-62.86	-0.49871	-0.22376
	-62.76	-5.01221	-1.3307										-62.82	-0.49793	-0.22509
	-62.72	-5.03052	-1.33164										-62.78	-0.49767	-0.22652
	-62.68	-5.04272	-1.33256										-62.74	-0.49799	-0.22805
	-62.64	-5.03174	-1.33345										-62.7	-0.49889	-0.22964
	-62.6	-5.02136	-1.3343										-62.66	-0.5003	-0.23124
	-62.56	-5.01404	-1.33512										-62.62	-0.50215	-0.23273
	-62.52	-4.99146	-1.3359										-62.58	-0.50436	-0.23397
	-62.48	-4.99268	-1.33664										-62.54	-0.50684	-0.2348
	-62.44	-4.99695	-1.33734										-62.5	-0.5095	-0.23502
	-62.4	-4.98962	-1.33799										-62.46	-0.5122	-0.23446
	-62.36	-4.9884	-1.33859										-62.42	-0.51474	-0.23301
	-62.32	-4.99573	-1.33914										-62.38	-0.51684	-0.23057
	-62.28	-4.97864	-1.33963										-62.34	-0.51816	-0.22715
	-62.24	-4.97742	-1.34006										-62.3	-0.51838	-0.22281
	-62.2	-4.96948	-1.34044										-62.26	-0.51722	-0.21771
	-62.16	-4.95422	-1.34076										-62.22	-0.51454	-0.21204
	-62.12	-4.95422	-1.34101										-62.18	-0.51037	-0.20608
	-62.08	-4.96948	-1.3412										-62.14	-0.50493	-0.20011
	-62.04	-4.94995	-1.34132										-62.1	-0.49861	-0.19447
	-62	-4.96765	-1.34138										-62.06	-0.49187	-0.18945
	-61.96	-4.93408	-1.34137										-62.02	-0.48523	-0.18531
	-61.92	-4.93042	-1.34128										-61.98	-0.47917	-0.18228
	-61.88	-4.93042	-1.34113										-61.94	-0.47407	-0.18045
	-61.84	-4.93774	-1.34091										-61.9	-0.47024	-0.17985
	-61.8	-4.93225	-1.34061										-61.86	-0.4679	-0.18043
	-61.76	-4.92554	-1.34025										-61.82	-0.46717	-0.18202
	-61.72	-4.8822	-1.33981										-61.78	-0.46813	-0.18445
	-61.68	-4.8877	-1.3393										-61.74	-0.47078	-0.1875
	-61.64	-4.88586	-1.33872										-61.7	-0.47508	-0.19095
	-61.6	-4.86694	-1.33808										-61.66	-0.48088	-0.19459
	-61.56	-4.86084	-1.33736										-61.62	-0.48792	-0.19821
	-61.52	-4.87732	-1.33657										-61.58	-0.49584	-0.20166
	-61.48	-4.85535	-1.33571										-61.54	-0.50418	-0.20475
	-61.44	-4.87671	-1.33479										-61.5	-0.51244	-0.20735
	-61.4	-4.87549	-1.3338										-61.46	-0.5201	-0.20932
	-61.36	-4.85291	-1.33274										-61.42	-0.52671	-0.21057
	-61.32	-4.82605	-1.33162										-61.38	-0.53189	-0.21105
	-61.28	-4.82971	-1.33045										-61.34	-0.53543	-0.21077
	-61.24	-4.80652	-1.32921										-61.3	-0.53722	-0.20982
	-61.2	-4.81323	-1.32792										-61.26	-0.53731	-0.20838
	-61.16	-4.81812	-1.32657										-61.22	-0.53589	-0.20667
	-61.12	-4.79431	-1.32517										-61.18	-0.53323	-0.20494
	-61.08	-4.81873	-1.32371										-61.14	-0.52965	-0.20345
	-61.04	-4.80896	-1.32221										-61.1	-0.52551	-0.20238
	-61	-4.79919	-1.32067										-61.06	-0.52114	-0.20179
	-60.96	-4.79004	-1.31908										-61.02	-0.51683	-0.20165
	-60.92	-4.80225	-1.31745										-60.98	-0.51277	-0.2018
	-60.88	-4.79126	-1.31578										-60.94	-0.5091	-0.20201
	-60.84	-4.80469	-1.31408										-60.9	-0.50586	-0.20203
	-60.8	-4.79553	-1.31234										-60.86	-0.50303	-0.20166
	-60.76	-4.76257	-1.31058										-60.82	-0.50052	-0.20078
	-60.72	-4.76196	-1.30879										-60.78	-0.49823	-0.19936
	-60.68	-4.77234	-1.30697										-60.74	-0.49606	-0.19749
	-60.64	-4.76257	-1.30514										-60.7	-0.49393	-0.19533
	-60.6	-4.74854	-1.30328										-60.66	-0.49181	-0.19307
	-60.56	-4.73694	-1.30141										-60.62	-0.48971	-0.1909
	-60.52	-4.71985	-1.29953										-60.58	-0.48774	-0.18897
	-60.48	-4.74609	-1.29764										-60.54	-0.48601	-0.18737
	-60.44	-4.73755	-1.29574										-60.5	-0.48474	-0.18613
	-60.4	-4.72168	-1.29384										-60.46	-0.48415	-0.1852
	-60.36	-4.72107	-1.29193										-60.42	-0.48447	-0.18452
	-60.32	-4.69788	-1.29002										-60.38	-0.4859	-0.184
	-60.28	-4.69604	-1.28812										-60.34	-0.48858	-0.18357
	-60.24	-4.67957	-1.28622										-60.3	-0.49252	-0.1832
	-60.2	-4.70032	-1.28434										-60.26	-0.49763	-0.18292
	-60.16	-4.69849	-1.28246										-60.22	-0.50366	-0.1828
	-60.12	-4.68994	-1.28059										-60.18	-0.51026	-0.18297
	-60.08	-4.68506	-1.27874										-60.14	-0.51702	-0.18355
	-60.04	-4.67285	-1.2769										-60.1	-0.52351	-0.18464
	-60	-4.67041	-1.27508										-60.06	-0.5294	-0.18626
	-59.96	-4.65698	-1.27328										-60.02	-0.53446	-0.18834
	-59.92	-4.65515	-1.2715										-59.98	-0.53859	-0.19072
	-59.88	-4.65088	-1.26975										-59.94	-0.54187	-0.19317
	-59.84	-4.66797	-1.26802										-59.9	-0.54446	-0.19544
	-59.8	-4.66553	-1.26631										-59.86	-0.54659	-0.19727
	-59.76	-4.66858	-1.26463										-59.82	-0.54848	-0.19845
	-59.72	-4.65698	-1.26298										-59.78	-0.55032	-0.19887
	-59.68	-4.646	-1.26135										-59.74	-0.55225	-0.19848
	-59.64	-4.65027	-1.25975										-59.7	-0.55428	-0.1973
	-59.6	-4.66614	-1.25819										-59.66	-0.5564	-0.19544
	-59.56	-4.64417	-1.25665										-59.62	-0.55848	-0.19302
	-59.52	-4.63989	-1.25514										-59.58	-0.5604	-0.19022
	-59.48	-4.65759	-1.25366										-59.54	-0.56197	-0.18721
	-59.44	-4.66064	-1.2522										-59.5	-0.56306	-0.18417
	-59.4	-4.65088	-1.25078										-59.46	-0.56355	-0.18129
	-59.36	-4.64478	-1.24939										-59.42	-0.56342	-0.17876
	-59.32	-4.6521	-1.24803										-59.38	-0.56274	-0.17674
	-59.28	-4.63501	-1.24669										-59.34	-0.56166	-0.17536
	-59.24	-4.61304	-1.24538										-59.3	-0.56041	-0.1747
	-59.2	-4.63257	-1.24409										-59.26	-0.5592	-0.17477
	-59.16	-4.61426	-1.24284										-59.22	-0.55822	-0.17554
	-59.12	-4.62646	-1.2416										-59.18	-0.55757	-0.17688
	-59.08	-4.63135	-1.24039										-59.14	-0.55721	-0.17862
	-59.04	-4.61731	-1.23921										-59.1	-0.55702	-0.18056
	-59	-4.61243	-1.23804										-59.06	-0.5568	-0.1825
	-58.96	-4.60449	-1.23689										-59.02	-0.5563	-0.18424
	-58.92	-4.5874	-1.23576										-58.98	-0.55531	-0.18564
	-58.88	-4.59656	-1.23465										-58.94	-0.5537	-0.18662
	-58.84	-4.58679	-1.23355										-58.9	-0.55146	-0.18721
	-58.8	-4.59595	-1.23247										-58.86	-0.54868	-0.18748
	-58.76	-4.58801	-1.2314										-58.82	-0.54554	-0.1876
	-58.72	-4.55322	-1.23034										-58.78	-0.54228	-0.18773
	-58.68	-4.55627	-1.22929										-58.74	-0.53909	-0.18808
	-58.64	-4.55994	-1.22825										-58.7	-0.5361	-0.18879
	-58.6	-4.55994	-1.22721										-58.66	-0.53332	-0.18996
	-58.56	-4.55872	-1.22618										-58.62	-0.53065	-0.19162
	-58.52	-4.56665	-1.22515										-58.58	-0.5279	-0.19374
	-58.48	-4.55505	-1.22412										-58.54	-0.52486	-0.19623
	-58.44	-4.56604	-1.22309										-58.5	-0.52136	-0.19897
	-58.4	-4.59106	-1.22205										-58.46	-0.51735	-0.20183
	-58.36	-4.58984	-1.22102										-58.42	-0.51289	-0.20472
	-58.32	-4.56177	-1.21998										-58.38	-0.50821	-0.20753
	-58.28	-4.55322	-1.21893										-58.34	-0.50363	-0.21023
	-58.24	-4.52454	-1.21788										-58.3	-0.49947	-0.21278
	-58.2	-4.54346	-1.21682										-58.26	-0.49605	-0.21517
	-58.16	-4.52881	-1.21575										-58.22	-0.49353	-0.21738
	-58.12	-4.52393	-1.21466										-58.18	-0.49193	-0.21939
	-58.08	-4.51172	-1.21357										-58.14	-0.49108	-0.22118
	-58.04	-4.53796	-1.21246										-58.1	-0.49068	-0.2227
	-58	-4.53857	-1.21134										-58.06	-0.49033	-0.22388
	-57.96	-4.52087	-1.21021										-58.02	-0.48964	-0.22468
	-57.92	-4.51965	-1.20906										-57.98	-0.48827	-0.22506
	-57.88	-4.50745	-1.20789										-57.94	-0.48601	-0.22499
	-57.84	-4.53918	-1.20671										-57.9	-0.48282	-0.22446
	-57.8	-4.52209	-1.20551										-57.86	-0.47878	-0.2235
	-57.76	-4.51904	-1.2043										-57.82	-0.47407	-0.22216
	-57.72	-4.50928	-1.20307										-57.78	-0.46893	-0.22051
	-57.68	-4.50256	-1.20182										-57.74	-0.46363	-0.21863
	-57.64	-4.49158	-1.20055										-57.7	-0.45841	-0.21664
	-57.6	-4.49158	-1.19926										-57.66	-0.4535	-0.21466
	-57.56	-4.49829	-1.19796										-57.62	-0.4491	-0.21281
	-57.52	-4.49402	-1.19664										-57.58	-0.44541	-0.21123
	-57.48	-4.4696	-1.1953										-57.54	-0.44264	-0.21007
	-57.44	-4.46716	-1.19394										-57.5	-0.44095	-0.20945
	-57.4	-4.45984	-1.19257										-57.46	-0.44049	-0.20948
	-57.36	-4.4635	-1.19118										-57.42	-0.44135	-0.21024
	-57.32	-4.46289	-1.18977										-57.38	-0.44353	-0.21175
	-57.28	-4.45007	-1.18835										-57.34	-0.44697	-0.21399
	-57.24	-4.43848	-1.18691										-57.3	-0.45149	-0.21686
	-57.2	-4.44031	-1.18546										-57.26	-0.45685	-0.22018
	-57.16	-4.42993	-1.18399										-57.22	-0.46273	-0.22373
	-57.12	-4.43726	-1.1825										-57.18	-0.46877	-0.22727
	-57.08	-4.41345	-1.181										-57.14	-0.47458	-0.23055
	-57.04	-4.41833	-1.17949										-57.1	-0.47981	-0.23334
	-57	-4.42688	-1.17797										-57.06	-0.48414	-0.23548
	-56.96	-4.41528	-1.17643										-57.02	-0.48733	-0.2369
	-56.92	-4.42932	-1.17488										-56.98	-0.48923	-0.23759
	-56.88	-4.40918	-1.17332										-56.94	-0.48977	-0.23762
	-56.84	-4.40002	-1.17175										-56.9	-0.489	-0.23712
	-56.8	-4.4043	-1.17017										-56.86	-0.48698	-0.23625
	-56.76	-4.39758	-1.16858										-56.82	-0.48388	-0.23516
	-56.72	-4.40125	-1.16699										-56.78	-0.47986	-0.23397
	-56.68	-4.41406	-1.16538										-56.74	-0.47514	-0.23278
	-56.64	-4.38721	-1.16377										-56.7	-0.47001	-0.23162
	-56.6	-4.41101	-1.16216										-56.66	-0.46478	-0.23046
	-56.56	-4.39331	-1.16053										-56.62	-0.45979	-0.22928
	-56.52	-4.38904	-1.15891										-56.58	-0.45537	-0.22804
	-56.48	-4.37439	-1.15728										-56.54	-0.45185	-0.22669
	-56.44	-4.38293	-1.15565										-56.5	-0.44943	-0.22525
	-56.4	-4.37317	-1.15401										-56.46	-0.44824	-0.22376
	-56.36	-4.36157	-1.15238										-56.42	-0.44826	-0.2223
	-56.32	-4.35791	-1.15075										-56.38	-0.44942	-0.22099
	-56.28	-4.35425	-1.14912										-56.34	-0.45153	-0.21995
	-56.24	-4.3573	-1.14749										-56.3	-0.4544	-0.21929
	-56.2	-4.36279	-1.14587										-56.26	-0.45787	-0.2191
	-56.16	-4.35425	-1.14425										-56.22	-0.46181	-0.21945
	-56.12	-4.3457	-1.14263										-56.18	-0.46614	-0.22033
	-56.08	-4.34326	-1.14103										-56.14	-0.47085	-0.2217
	-56.04	-4.32495	-1.13943										-56.1	-0.47591	-0.22346
	-56	-4.33777	-1.13784										-56.06	-0.4813	-0.22548
	-55.96	-4.32678	-1.13626										-56.02	-0.48696	-0.2276
	-55.92	-4.3158	-1.1347										-55.98	-0.49276	-0.22963
	-55.88	-4.31152	-1.13314										-55.94	-0.49855	-0.2314
	-55.84	-4.30725	-1.13161										-55.9	-0.50413	-0.23278
	-55.8	-4.31946	-1.13009										-55.86	-0.50932	-0.23368
	-55.76	-4.31335	-1.12858										-55.82	-0.51398	-0.23404
	-55.72	-4.31335	-1.1271										-55.78	-0.51799	-0.23387
	-55.68	-4.29443	-1.12564										-55.74	-0.52132	-0.23322
	-55.64	-4.28711	-1.1242										-55.7	-0.52394	-0.23215
	-55.6	-4.30115	-1.12278										-55.66	-0.52588	-0.23077
	-55.56	-4.29321	-1.12138										-55.62	-0.52716	-0.22913
	-55.52	-4.28162	-1.12001										-55.58	-0.52784	-0.22731
	-55.48	-4.28223	-1.11867										-55.54	-0.52793	-0.22536
	-55.44	-4.26941	-1.11736										-55.5	-0.52746	-0.22333
	-55.4	-4.2688	-1.11608										-55.46	-0.52649	-0.22127
	-55.36	-4.27368	-1.11482										-55.42	-0.52505	-0.21922
	-55.32	-4.28833	-1.1136										-55.38	-0.52325	-0.21727
	-55.28	-4.27551	-1.11241										-55.34	-0.52118	-0.21545
	-55.24	-4.27429	-1.11125										-55.3	-0.51897	-0.21379
	-55.2	-4.27124	-1.11013										-55.26	-0.51673	-0.21231
	-55.16	-4.24316	-1.10904										-55.22	-0.51457	-0.21097
	-55.12	-4.26147	-1.10798										-55.18	-0.51253	-0.20969
	-55.08	-4.25476	-1.10697										-55.14	-0.51062	-0.20837
	-55.04	-4.23706	-1.10598										-55.1	-0.50881	-0.20693
	-55	-4.23828	-1.10504										-55.06	-0.50704	-0.20527
	-54.96	-4.23645	-1.10413										-55.02	-0.50527	-0.20333
	-54.92	-4.23706	-1.10325										-54.98	-0.50345	-0.20112
	-54.88	-4.22729	-1.10241										-54.94	-0.50155	-0.19866
	-54.84	-4.23035	-1.10161										-54.9	-0.49961	-0.19604
	-54.8	-4.22974	-1.10084										-54.86	-0.49765	-0.19338
	-54.76	-4.25415	-1.10011										-54.82	-0.49573	-0.19084
	-54.72	-4.22852	-1.09941										-54.78	-0.49389	-0.1886
	-54.68	-4.21753	-1.09874										-54.74	-0.49216	-0.18681
	-54.64	-4.20654	-1.0981										-54.7	-0.49055	-0.18563
	-54.6	-4.2157	-1.0975										-54.66	-0.48903	-0.18515
	-54.56	-4.19739	-1.09692										-54.62	-0.48758	-0.18541
	-54.52	-4.20105	-1.09638										-54.58	-0.48613	-0.18639
	-54.48	-4.20044	-1.09585										-54.54	-0.48465	-0.18799
	-54.44	-4.19922	-1.09536										-54.5	-0.48312	-0.19007
	-54.4	-4.18701	-1.09488										-54.46	-0.48157	-0.19244
	-54.36	-4.17847	-1.09443										-54.42	-0.48005	-0.19491
	-54.32	-4.16138	-1.09399										-54.38	-0.47865	-0.19728
	-54.28	-4.17419	-1.09358										-54.34	-0.4775	-0.19938
	-54.24	-4.1687	-1.09317										-54.3	-0.47672	-0.20105
	-54.2	-4.14978	-1.09278										-54.26	-0.47643	-0.20221
	-54.16	-4.16382	-1.0924										-54.22	-0.47667	-0.20279
	-54.12	-4.14001	-1.09203										-54.18	-0.47746	-0.20279
	-54.08	-4.13635	-1.09166										-54.14	-0.47875	-0.20227
	-54.04	-4.14185	-1.0913										-54.1	-0.48042	-0.20133
	-54	-4.11865	-1.09093										-54.06	-0.48231	-0.20009
	-53.96	-4.11743	-1.09057										-54.02	-0.48425	-0.19867
	-53.92	-4.09729	-1.0902										-53.98	-0.48604	-0.19718
	-53.88	-4.10522	-1.08982										-53.94	-0.48749	-0.19571
	-53.84	-4.11255	-1.08943										-53.9	-0.48841	-0.19431
	-53.8	-4.10583	-1.08904										-53.86	-0.48863	-0.19299
	-53.76	-4.104	-1.08863										-53.82	-0.488	-0.19174
	-53.72	-4.11377	-1.0882										-53.78	-0.48638	-0.19055
	-53.68	-4.10706	-1.08775										-53.74	-0.48365	-0.18939
	-53.64	-4.10767	-1.08729										-53.7	-0.47979	-0.18826
	-53.6	-4.10767	-1.0868										-53.66	-0.47483	-0.18715
	-53.56	-4.09851	-1.08629										-53.62	-0.46892	-0.18607
	-53.52	-4.1217	-1.08575										-53.58	-0.4623	-0.18506
	-53.48	-4.10095	-1.08518										-53.54	-0.45535	-0.18412
	-53.44	-4.0918	-1.08459										-53.5	-0.44847	-0.1833
	-53.4	-4.09668	-1.08396										-53.46	-0.4421	-0.18262
	-53.36	-4.07776	-1.0833										-53.42	-0.43661	-0.18212
	-53.32	-4.0802	-1.08261										-53.38	-0.43225	-0.18183
	-53.28	-4.08264	-1.08189										-53.34	-0.42914	-0.18175
	-53.24	-4.05762	-1.08112										-53.3	-0.42722	-0.18189
	-53.2	-4.06067	-1.08033										-53.26	-0.42632	-0.18221
	-53.16	-4.06128	-1.07949										-53.22	-0.42618	-0.18265
	-53.12	-4.07227	-1.07862										-53.18	-0.42654	-0.18313
	-53.08	-4.06555	-1.07771										-53.14	-0.42722	-0.18357
	-53.04	-4.06738	-1.07677										-53.1	-0.42812	-0.18391
	-53	-4.06067	-1.07578										-53.06	-0.42924	-0.1841
	-52.96	-4.02588	-1.07476										-53.02	-0.43067	-0.18415
	-52.92	-4.05457	-1.0737										-52.98	-0.43254	-0.1841
	-52.88	-4.02893	-1.07261										-52.94	-0.43495	-0.184
	-52.84	-4.03503	-1.07147										-52.9	-0.43798	-0.18394
	-52.8	-4.01855	-1.07031										-52.86	-0.44162	-0.18399
	-52.76	-3.99658	-1.0691										-52.82	-0.44581	-0.1842
	-52.72	-4.00269	-1.06786										-52.78	-0.45045	-0.1846
	-52.68	-4.02466	-1.06659										-52.74	-0.45542	-0.18521
	-52.64	-4.01489	-1.06529										-52.7	-0.46063	-0.18602
	-52.6	-3.99475	-1.06396										-52.66	-0.46598	-0.187
	-52.56	-4.03015	-1.06259										-52.62	-0.4714	-0.18811
	-52.52	-3.99963	-1.0612										-52.58	-0.47682	-0.18931
	-52.48	-3.99353	-1.05978										-52.54	-0.48212	-0.1905
	-52.44	-3.98743	-1.05834										-52.5	-0.48719	-0.19158
	-52.4	-3.98438	-1.05687										-52.46	-0.49185	-0.19241
	-52.36	-3.98376	-1.05538										-52.42	-0.49596	-0.19284
	-52.32	-3.99292	-1.05388										-52.38	-0.49936	-0.19276
	-52.28	-3.98071	-1.05235										-52.34	-0.50194	-0.19207
	-52.24	-3.96851	-1.05081										-52.3	-0.50361	-0.19076
	-52.2	-3.97827	-1.04925										-52.26	-0.50439	-0.18888
	-52.16	-3.97949	-1.04768										-52.22	-0.50432	-0.18658
	-52.12	-3.95142	-1.0461										-52.18	-0.50349	-0.18402
	-52.08	-3.927	-1.04452										-52.14	-0.50206	-0.1814
	-52.04	-3.92212	-1.04292										-52.1	-0.5002	-0.17888
	-52	-3.92456	-1.04133										-52.06	-0.49809	-0.17657
	-51.96	-3.92151	-1.03973										-52.02	-0.49593	-0.17452
	-51.92	-3.92456	-1.03813										-51.98	-0.49389	-0.17271
	-51.88	-3.91174	-1.03653										-51.94	-0.4921	-0.17107
	-51.84	-3.90747	-1.03493										-51.9	-0.49064	-0.16954
	-51.8	-3.90747	-1.03334										-51.86	-0.48952	-0.168
	-51.76	-3.89465	-1.03176										-51.82	-0.4887	-0.1664
	-51.72	-3.8916	-1.03019										-51.78	-0.48807	-0.16468
	-51.68	-3.89893	-1.02862										-51.74	-0.48755	-0.16282
	-51.64	-3.89709	-1.02707										-51.7	-0.48701	-0.16084
	-51.6	-3.89404	-1.02553										-51.66	-0.48637	-0.15876
	-51.56	-3.90381	-1.02401										-51.62	-0.48558	-0.15665
	-51.52	-3.89954	-1.0225										-51.58	-0.48465	-0.15457
	-51.48	-3.89709	-1.02101										-51.54	-0.48356	-0.15262
	-51.44	-3.8916	-1.01954										-51.5	-0.48233	-0.15089
	-51.4	-3.88367	-1.01809										-51.46	-0.48094	-0.14946
	-51.36	-3.86169	-1.01666										-51.42	-0.47937	-0.14839
	-51.32	-3.83667	-1.01525										-51.38	-0.47759	-0.1477
	-51.28	-3.8324	-1.01386										-51.34	-0.47555	-0.14737
	-51.24	-3.83911	-1.0125										-51.3	-0.47322	-0.14732
	-51.2	-3.81042	-1.01116										-51.26	-0.4706	-0.14742
	-51.16	-3.82874	-1.00984										-51.22	-0.46769	-0.14753
	-51.12	-3.83606	-1.00855										-51.18	-0.46454	-0.14747
	-51.08	-3.8385	-1.00729										-51.14	-0.46121	-0.14711
	-51.04	-3.83484	-1.00604										-51.1	-0.4578	-0.14637
	-51	-3.82385	-1.00483										-51.06	-0.45444	-0.14524
	-50.96	-3.82874	-1.00363										-51.02	-0.45128	-0.14379
	-50.92	-3.80981	-1.00247										-50.98	-0.44849	-0.14214
	-50.88	-3.8092	-1.00132										-50.94	-0.44624	-0.14049
	-50.84	-3.82019	-1.0002										-50.9	-0.44466	-0.13901
	-50.8	-3.82568	-0.9991										-50.86	-0.44384	-0.13787
	-50.76	-3.81958	-0.99803										-50.82	-0.44379	-0.13718
	-50.72	-3.80615	-0.99698										-50.78	-0.44449	-0.137
	-50.68	-3.80676	-0.99595										-50.74	-0.44585	-0.13729
	-50.64	-3.83362	-0.99494										-50.7	-0.44778	-0.138
	-50.6	-3.80188	-0.99396										-50.66	-0.45017	-0.139
	-50.56	-3.79272	-0.99299										-50.62	-0.45291	-0.1402
	-50.52	-3.81165	-0.99204										-50.58	-0.45589	-0.14148
	-50.48	-3.78662	-0.99111										-50.54	-0.45899	-0.14277
	-50.44	-3.78906	-0.99019										-50.5	-0.46205	-0.14403
	-50.4	-3.77747	-0.98929										-50.46	-0.4649	-0.14527
	-50.36	-3.77808	-0.9884										-50.42	-0.46731	-0.14648
	-50.32	-3.77991	-0.98753										-50.38	-0.46902	-0.14773
	-50.28	-3.77197	-0.98667										-50.34	-0.4698	-0.14902
	-50.24	-3.7793	-0.98582										-50.3	-0.46944	-0.15039
	-50.2	-3.77197	-0.98499										-50.26	-0.46779	-0.15184
	-50.16	-3.76953	-0.98416										-50.22	-0.46483	-0.15336
	-50.12	-3.76892	-0.98334										-50.18	-0.46067	-0.15492
	-50.08	-3.7561	-0.98252										-50.14	-0.45548	-0.15651
	-50.04	-3.75427	-0.98172										-50.1	-0.44957	-0.15808
	-50	-3.7561	-0.98091										-50.06	-0.44326	-0.15959
	-49.96	-3.72498	-0.98012										-50.02	-0.43686	-0.16102
	-49.92	-3.72009	-0.97932										-49.98	-0.43066	-0.16233
	-49.88	-3.7207	-0.97853										-49.94	-0.42485	-0.16348
	-49.84	-3.72375	-0.97774										-49.9	-0.41957	-0.16442
	-49.8	-3.71643	-0.97695										-49.86	-0.41485	-0.16513
	-49.76	-3.70667	-0.97616										-49.82	-0.4107	-0.16559
	-49.72	-3.69568	-0.97537										-49.78	-0.40705	-0.16576
	-49.68	-3.68835	-0.97458										-49.74	-0.40387	-0.16567
	-49.64	-3.70117	-0.97379										-49.7	-0.40116	-0.1653
	-49.6	-3.69324	-0.973										-49.66	-0.39897	-0.16467
	-49.56	-3.7085	-0.9722										-49.62	-0.39743	-0.16381
	-49.52	-3.68958	-0.97141										-49.58	-0.3967	-0.16275
	-49.48	-3.6792	-0.97061										-49.54	-0.39696	-0.16155
	-49.44	-3.69934	-0.9698										-49.5	-0.39829	-0.16027
	-49.4	-3.67065	-0.969										-49.46	-0.40067	-0.159
	-49.36	-3.65845	-0.96819										-49.42	-0.40395	-0.15784
	-49.32	-3.66211	-0.96738										-49.38	-0.4078	-0.15685
	-49.28	-3.65173	-0.96657										-49.34	-0.41184	-0.1561
	-49.24	-3.66638	-0.96575										-49.3	-0.41562	-0.15557
	-49.2	-3.6499	-0.96493										-49.26	-0.41872	-0.15523
	-49.16	-3.62122	-0.96411										-49.22	-0.42083	-0.15497
	-49.12	-3.64014	-0.96329										-49.18	-0.42177	-0.15463
	-49.08	-3.64441	-0.96247										-49.14	-0.42152	-0.15409
	-49.04	-3.64441	-0.96165										-49.1	-0.4202	-0.15321
	-49	-3.62061	-0.96082										-49.06	-0.41805	-0.15191
	-48.96	-3.62732	-0.96										-49.02	-0.41538	-0.15016
	-48.92	-3.62854	-0.95918										-48.98	-0.41252	-0.14802
	-48.88	-3.61694	-0.95836										-48.94	-0.40978	-0.14557
	-48.84	-3.62	-0.95754										-48.9	-0.40742	-0.14292
	-48.8	-3.62183	-0.95673										-48.86	-0.40562	-0.14022
	-48.76	-3.61328	-0.95592										-48.82	-0.40449	-0.13758
	-48.72	-3.61938	-0.95511										-48.78	-0.40405	-0.13509
	-48.68	-3.63586	-0.95431										-48.74	-0.40431	-0.13281
	-48.64	-3.62366	-0.95351										-48.7	-0.40526	-0.13077
	-48.6	-3.62244	-0.95272										-48.66	-0.40689	-0.12897
	-48.56	-3.61938	-0.95194										-48.62	-0.40919	-0.12738
	-48.52	-3.60657	-0.95116										-48.58	-0.41215	-0.12602
	-48.48	-3.61084	-0.95039										-48.54	-0.41573	-0.12489
	-48.44	-3.59863	-0.94963										-48.5	-0.41984	-0.12401
	-48.4	-3.58154	-0.94888										-48.46	-0.42434	-0.12345
	-48.36	-3.57422	-0.94813										-48.42	-0.42906	-0.12327
	-48.32	-3.56567	-0.9474										-48.38	-0.43376	-0.12352
	-48.28	-3.56079	-0.94667										-48.34	-0.43824	-0.12423
	-48.24	-3.55652	-0.94596										-48.3	-0.44231	-0.1254
	-48.2	-3.56445	-0.94526										-48.26	-0.44582	-0.12701
	-48.16	-3.56201	-0.94456										-48.22	-0.44872	-0.12896
	-48.12	-3.5553	-0.94388										-48.18	-0.45099	-0.13117
	-48.08	-3.53943	-0.94321										-48.14	-0.4527	-0.13351
	-48.04	-3.53638	-0.94255										-48.1	-0.45395	-0.13587
	-48	-3.53394	-0.9419										-48.06	-0.45488	-0.13814
	-47.96	-3.51563	-0.94126										-48.02	-0.45561	-0.14027
	-47.92	-3.52844	-0.94063										-47.98	-0.45626	-0.1422
	-47.88	-3.52966	-0.94001										-47.94	-0.45689	-0.14392
	-47.84	-3.51685	-0.93941										-47.9	-0.45753	-0.14546
	-47.8	-3.51868	-0.93881										-47.86	-0.45815	-0.14684
	-47.76	-3.52112	-0.93822										-47.82	-0.45868	-0.14812
	-47.72	-3.51807	-0.93764										-47.78	-0.45902	-0.14935
	-47.68	-3.5199	-0.93707										-47.74	-0.45907	-0.15055
	-47.64	-3.4967	-0.93651										-47.7	-0.45875	-0.15174
	-47.6	-3.50403	-0.93596										-47.66	-0.45803	-0.15291
	-47.56	-3.51196	-0.93541										-47.62	-0.45692	-0.154
	-47.52	-3.50586	-0.93487										-47.58	-0.45548	-0.15494
	-47.48	-3.50708	-0.93434										-47.54	-0.45379	-0.15564
	-47.44	-3.50281	-0.93381										-47.5	-0.45196	-0.15601
	-47.4	-3.49243	-0.93329										-47.46	-0.45004	-0.15597
	-47.36	-3.47595	-0.93278										-47.42	-0.44809	-0.15546
	-47.32	-3.4967	-0.93226										-47.38	-0.44612	-0.1545
	-47.28	-3.46436	-0.93175										-47.34	-0.44407	-0.1531
	-47.24	-3.46497	-0.93125										-47.3	-0.44193	-0.15135
	-47.2	-3.46497	-0.93074										-47.26	-0.43964	-0.14935
	-47.16	-3.47473	-0.93024										-47.22	-0.43721	-0.14721
	-47.12	-3.45764	-0.92974										-47.18	-0.43467	-0.14506
	-47.08	-3.45703	-0.92924										-47.14	-0.4321	-0.143
	-47.04	-3.4436	-0.92874										-47.1	-0.42965	-0.14111
	-47	-3.42773	-0.92824										-47.06	-0.42744	-0.13945
	-46.96	-3.44116	-0.92774										-47.02	-0.42561	-0.13805
	-46.92	-3.44604	-0.92724										-46.98	-0.42423	-0.13692
	-46.88	-3.43689	-0.92674										-46.94	-0.42331	-0.13604
	-46.84	-3.41003	-0.92624										-46.9	-0.42276	-0.1354
	-46.8	-3.40759	-0.92573										-46.86	-0.42242	-0.13497
	-46.76	-3.41187	-0.92522										-46.82	-0.42207	-0.13473
	-46.72	-3.4198	-0.92471										-46.78	-0.4215	-0.13464
	-46.68	-3.40698	-0.9242										-46.74	-0.4205	-0.13467
	-46.64	-3.40271	-0.92368										-46.7	-0.41896	-0.13478
	-46.6	-3.40088	-0.92316										-46.66	-0.41683	-0.13494
	-46.56	-3.39417	-0.92264										-46.62	-0.41416	-0.13511
	-46.52	-3.39355	-0.92211										-46.58	-0.41105	-0.13527
	-46.48	-3.38135	-0.92158										-46.54	-0.40766	-0.13543
	-46.44	-3.39172	-0.92105										-46.5	-0.40412	-0.13558
	-46.4	-3.38684	-0.92051										-46.46	-0.40054	-0.13578
	-46.36	-3.39294	-0.91997										-46.42	-0.39693	-0.13605
	-46.32	-3.36487	-0.91942										-46.38	-0.39326	-0.13645
	-46.28	-3.35999	-0.91888										-46.34	-0.38941	-0.137
	-46.24	-3.34961	-0.91833										-46.3	-0.38526	-0.13773
	-46.2	-3.33374	-0.91777										-46.26	-0.38069	-0.1386
	-46.16	-3.3313	-0.91721										-46.22	-0.37564	-0.13958
	-46.12	-3.33069	-0.91665										-46.18	-0.37013	-0.14062
	-46.08	-3.33496	-0.91609										-46.14	-0.36428	-0.14163
	-46.04	-3.32397	-0.91552										-46.1	-0.35833	-0.14257
	-46	-3.31909	-0.91495										-46.06	-0.35254	-0.14339
	-45.96	-3.32581	-0.91438										-46.02	-0.34723	-0.14405
	-45.92	-3.33435	-0.9138										-45.98	-0.34271	-0.14455
	-45.88	-3.30933	-0.91323										-45.94	-0.33923	-0.14492
	-45.84	-3.31604	-0.91265										-45.9	-0.337	-0.14516
	-45.8	-3.31787	-0.91207										-45.86	-0.33615	-0.14531
	-45.76	-3.31177	-0.91148										-45.82	-0.33674	-0.14538
	-45.72	-3.31055	-0.9109										-45.78	-0.33876	-0.14536
	-45.68	-3.31177	-0.91031										-45.74	-0.3421	-0.14522
	-45.64	-3.2959	-0.90972										-45.7	-0.3466	-0.14492
	-45.6	-3.30261	-0.90913										-45.66	-0.352	-0.1444
	-45.56	-3.29834	-0.90853										-45.62	-0.35801	-0.14361
	-45.52	-3.28918	-0.90794										-45.58	-0.36427	-0.1425
	-45.48	-3.27026	-0.90734										-45.54	-0.37044	-0.14108
	-45.44	-3.27393	-0.90674										-45.5	-0.37619	-0.13938
	-45.4	-3.27698	-0.90614										-45.46	-0.38123	-0.1375
	-45.36	-3.26843	-0.90554										-45.42	-0.38538	-0.13558
	-45.32	-3.27209	-0.90494										-45.38	-0.38853	-0.13378
	-45.28	-3.26538	-0.90434										-45.34	-0.39068	-0.13227
	-45.24	-3.25684	-0.90373										-45.3	-0.39189	-0.1312
	-45.2	-3.2605	-0.90312										-45.26	-0.39233	-0.13068
	-45.16	-3.25012	-0.90251										-45.22	-0.39216	-0.13076
	-45.12	-3.2605	-0.9019										-45.18	-0.39154	-0.13142
	-45.08	-3.24707	-0.90129										-45.14	-0.39062	-0.13257
	-45.04	-3.23975	-0.90068										-45.1	-0.38946	-0.13404
	-45	-3.24951	-0.90006										-45.06	-0.3881	-0.13565
	-44.96	-3.23853	-0.89945										-45.02	-0.38658	-0.13719
	-44.92	-3.24036	-0.89883										-44.98	-0.38488	-0.1385
	-44.88	-3.24524	-0.89821										-44.94	-0.38303	-0.13946
	-44.84	-3.21167	-0.89759										-44.9	-0.38107	-0.14002
	-44.8	-3.2074	-0.89697										-44.86	-0.37905	-0.14026
	-44.76	-3.21411	-0.89634										-44.82	-0.37699	-0.1403
	-44.72	-3.21594	-0.89572										-44.78	-0.37491	-0.14032
	-44.68	-3.18115	-0.89509										-44.74	-0.37278	-0.14055
	-44.64	-3.20557	-0.89447										-44.7	-0.37051	-0.14116
	-44.6	-3.20129	-0.89384										-44.66	-0.36799	-0.14227
	-44.56	-3.1958	-0.89322										-44.62	-0.36509	-0.1439
	-44.52	-3.18359	-0.89259										-44.58	-0.36171	-0.146
	-44.48	-3.17261	-0.89197										-44.54	-0.35779	-0.14841
	-44.44	-3.17749	-0.89134										-44.5	-0.3534	-0.15094
	-44.4	-3.17383	-0.89072										-44.46	-0.34868	-0.15338
	-44.36	-3.16467	-0.8901										-44.42	-0.34387	-0.15557
	-44.32	-3.14697	-0.88948										-44.38	-0.33925	-0.15735
	-44.28	-3.16284	-0.88886										-44.34	-0.33513	-0.15866
	-44.24	-3.14026	-0.88824										-44.3	-0.33174	-0.15949
	-44.2	-3.14819	-0.88763										-44.26	-0.32923	-0.15987
	-44.16	-3.14453	-0.88702										-44.22	-0.32763	-0.15984
	-44.12	-3.12683	-0.88642										-44.18	-0.32687	-0.15949
	-44.08	-3.13171	-0.88582										-44.14	-0.32679	-0.15889
	-44.04	-3.13538	-0.88523										-44.1	-0.32722	-0.15811
	-44	-3.12622	-0.88464										-44.06	-0.32798	-0.15723
	-43.96	-3.12012	-0.88407										-44.02	-0.32894	-0.1563
	-43.92	-3.12134	-0.88349										-43.98	-0.33004	-0.15538
	-43.88	-3.11951	-0.88293										-43.94	-0.33126	-0.1545
	-43.84	-3.11157	-0.88237										-43.9	-0.33259	-0.15371
	-43.8	-3.10913	-0.88183										-43.86	-0.33403	-0.15301
	-43.76	-3.10791	-0.88129										-43.82	-0.33556	-0.15242
	-43.72	-3.10303	-0.88077										-43.78	-0.33712	-0.15193
	-43.68	-3.12134	-0.88025										-43.74	-0.33863	-0.15154
	-43.64	-3.09143	-0.87975										-43.7	-0.34003	-0.1512
	-43.6	-3.1012	-0.87925										-43.66	-0.34123	-0.1509
	-43.56	-3.09326	-0.87878										-43.62	-0.34221	-0.15058
	-43.52	-3.08777	-0.87831										-43.58	-0.34297	-0.15019
	-43.48	-3.08228	-0.87786										-43.54	-0.34357	-0.14968
	-43.44	-3.07556	-0.87742										-43.5	-0.34407	-0.14899
	-43.4	-3.07068	-0.87699										-43.46	-0.3446	-0.1481
	-43.36	-3.06824	-0.87658										-43.42	-0.34524	-0.147
	-43.32	-3.08777	-0.87618										-43.38	-0.3461	-0.14568
	-43.28	-3.0719	-0.8758										-43.34	-0.34724	-0.1442
	-43.24	-3.05481	-0.87543										-43.3	-0.34869	-0.1426
	-43.2	-3.05664	-0.87507										-43.26	-0.35043	-0.14096
	-43.16	-3.05298	-0.87474										-43.22	-0.35243	-0.13937
	-43.12	-3.0365	-0.87441										-43.18	-0.3546	-0.1379
	-43.08	-3.03772	-0.8741										-43.14	-0.35686	-0.13663
	-43.04	-3.03833	-0.8738										-43.1	-0.35912	-0.13562
	-43	-3.04382	-0.87352										-43.06	-0.36134	-0.13487
	-42.96	-3.02917	-0.87325										-43.02	-0.36344	-0.13439
	-42.92	-3.04138	-0.87299										-42.98	-0.3654	-0.13416
	-42.88	-3.03833	-0.87275										-42.94	-0.36714	-0.13413
	-42.84	-3.03833	-0.87252										-42.9	-0.3686	-0.13426
	-42.8	-3.00537	-0.8723										-42.86	-0.3697	-0.1345
	-42.76	-3.02307	-0.87209										-42.82	-0.37035	-0.13479
	-42.72	-3.01208	-0.87189										-42.78	-0.37052	-0.1351
	-42.68	-3.01636	-0.87169										-42.74	-0.37018	-0.13535
	-42.64	-2.99255	-0.87151										-42.7	-0.36936	-0.1355
	-42.6	-2.98523	-0.87134										-42.66	-0.36811	-0.13549
	-42.56	-2.98035	-0.87117										-42.62	-0.36648	-0.13526
	-42.52	-2.99133	-0.87101										-42.58	-0.36452	-0.13481
	-42.48	-2.96631	-0.87085										-42.54	-0.36226	-0.13416
	-42.44	-2.96448	-0.87069										-42.5	-0.35968	-0.13338
	-42.4	-2.96021	-0.87054										-42.46	-0.35676	-0.13258
	-42.36	-2.95593	-0.8704										-42.42	-0.35348	-0.1319
	-42.32	-2.95105	-0.87025										-42.38	-0.34987	-0.13149
	-42.28	-2.94373	-0.8701										-42.34	-0.34597	-0.13147
	-42.24	-2.95471	-0.86995										-42.3	-0.34189	-0.13195
	-42.2	-2.94312	-0.8698										-42.26	-0.33776	-0.13295
	-42.16	-2.92114	-0.86965										-42.22	-0.33372	-0.13447
	-42.12	-2.93762	-0.86949										-42.18	-0.32991	-0.13642
	-42.08	-2.92542	-0.86933										-42.14	-0.32646	-0.1387
	-42.04	-2.92297	-0.86917										-42.1	-0.32349	-0.14113
	-42	-2.91565	-0.86899										-42.06	-0.32109	-0.14356
	-41.96	-2.91931	-0.86882										-42.02	-0.31937	-0.14581
	-41.92	-2.92297	-0.86863										-41.98	-0.31842	-0.14773
	-41.88	-2.91626	-0.86843										-41.94	-0.31834	-0.1492
	-41.84	-2.9071	-0.86823										-41.9	-0.31921	-0.15013
	-41.8	-2.90222	-0.86801										-41.86	-0.32109	-0.15047
	-41.76	-2.89917	-0.86778										-41.82	-0.32397	-0.15022
	-41.72	-2.90344	-0.86755										-41.78	-0.32775	-0.14941
	-41.68	-2.89368	-0.8673										-41.74	-0.33226	-0.14811
	-41.64	-2.90466	-0.86703										-41.7	-0.33723	-0.14643
	-41.6	-2.89001	-0.86676										-41.66	-0.34232	-0.1445
	-41.56	-2.89429	-0.86647										-41.62	-0.3472	-0.14248
	-41.52	-2.88147	-0.86617										-41.58	-0.35154	-0.14051
	-41.48	-2.88269	-0.86586										-41.54	-0.35512	-0.13871
	-41.44	-2.87842	-0.86553										-41.5	-0.3578	-0.13717
	-41.4	-2.87415	-0.86518										-41.46	-0.35958	-0.13593
	-41.36	-2.89734	-0.86482										-41.42	-0.36055	-0.13497
	-41.32	-2.87231	-0.86445										-41.38	-0.36087	-0.13424
	-41.28	-2.86804	-0.86406										-41.34	-0.36074	-0.13369
	-41.24	-2.85645	-0.86366										-41.3	-0.36035	-0.13325
	-41.2	-2.85889	-0.86324										-41.26	-0.3599	-0.1329
	-41.16	-2.86011	-0.86281										-41.22	-0.35951	-0.13262
	-41.12	-2.83386	-0.86236										-41.18	-0.35928	-0.13244
	-41.08	-2.85767	-0.8619										-41.14	-0.35924	-0.13237
	-41.04	-2.85706	-0.86143										-41.1	-0.35936	-0.13246
	-41	-2.84363	-0.86094										-41.06	-0.35959	-0.1327
	-40.96	-2.83264	-0.86043										-41.02	-0.3598	-0.13309
	-40.92	-2.83936	-0.85991										-40.98	-0.35988	-0.1336
	-40.88	-2.83325	-0.85938										-40.94	-0.35969	-0.1342
	-40.84	-2.82349	-0.85884										-40.9	-0.35913	-0.13483
	-40.8	-2.81555	-0.85828										-40.86	-0.35813	-0.13547
	-40.76	-2.82104	-0.85771										-40.82	-0.35668	-0.13608
	-40.72	-2.82227	-0.85712										-40.78	-0.35483	-0.13666
	-40.68	-2.81799	-0.85653										-40.74	-0.35269	-0.13723
	-40.64	-2.79419	-0.85592										-40.7	-0.35038	-0.13782
	-40.6	-2.79053	-0.8553										-40.66	-0.34805	-0.13848
	-40.56	-2.77954	-0.85468										-40.62	-0.34581	-0.13926
	-40.52	-2.79175	-0.85404										-40.58	-0.34372	-0.14023
	-40.48	-2.78687	-0.85339										-40.54	-0.34182	-0.14142
	-40.44	-2.78381	-0.85273										-40.5	-0.34009	-0.14285
	-40.4	-2.77893	-0.85206										-40.46	-0.33848	-0.14452
	-40.36	-2.77039	-0.85139										-40.42	-0.33695	-0.14636
	-40.32	-2.78992	-0.85071										-40.38	-0.33545	-0.1483
	-40.28	-2.77771	-0.85001										-40.34	-0.33393	-0.1502
	-40.24	-2.78564	-0.84932										-40.3	-0.3324	-0.15192
	-40.2	-2.77893	-0.84861										-40.26	-0.33085	-0.15333
	-40.16	-2.7887	-0.8479										-40.22	-0.32931	-0.1543
	-40.12	-2.77893	-0.84719										-40.18	-0.3278	-0.15473
	-40.08	-2.771	-0.84647										-40.14	-0.32635	-0.15458
	-40.04	-2.77893	-0.84575										-40.1	-0.32498	-0.15385
	-40	-2.77771	-0.84502										-40.06	-0.32371	-0.15255
	-39.96	-2.75879	-0.84429										-40.02	-0.32255	-0.15075
	-39.92	-2.77039	-0.84356										-39.98	-0.3215	-0.14852
	-39.88	-2.76245	-0.84282										-39.94	-0.32054	-0.14594
	-39.84	-2.74597	-0.84208										-39.9	-0.31969	-0.14309
	-39.8	-2.73193	-0.84135										-39.86	-0.31897	-0.14006
	-39.76	-2.73865	-0.84061										-39.82	-0.31843	-0.13693
	-39.72	-2.74109	-0.83987										-39.78	-0.31816	-0.13379
	-39.68	-2.73132	-0.83913										-39.74	-0.31825	-0.13072
	-39.64	-2.73499	-0.83839										-39.7	-0.31881	-0.12778
	-39.6	-2.73682	-0.83766										-39.66	-0.31992	-0.12504
	-39.56	-2.73499	-0.83692										-39.62	-0.32162	-0.12254
	-39.52	-2.72034	-0.83619										-39.58	-0.32385	-0.12029
	-39.48	-2.70508	-0.83546										-39.54	-0.32652	-0.11831
	-39.44	-2.71301	-0.83474										-39.5	-0.32943	-0.1166
	-39.4	-2.71606	-0.83402										-39.46	-0.33235	-0.11515
	-39.36	-2.71606	-0.8333										-39.42	-0.33505	-0.11397
	-39.32	-2.7124	-0.83259										-39.38	-0.33732	-0.11305
	-39.28	-2.69714	-0.83188										-39.34	-0.33901	-0.11238
	-39.24	-2.70569	-0.83117										-39.3	-0.34009	-0.11194
	-39.2	-2.6947	-0.83047										-39.26	-0.34059	-0.1117
	-39.16	-2.68372	-0.82978										-39.22	-0.34067	-0.11161
	-39.12	-2.68494	-0.82909										-39.18	-0.3405	-0.11163
	-39.08	-2.69165	-0.82841										-39.14	-0.3403	-0.11171
	-39.04	-2.69043	-0.82773										-39.1	-0.34025	-0.1118
	-39	-2.69531	-0.82706										-39.06	-0.34048	-0.11191
	-38.96	-2.67273	-0.82639										-39.02	-0.34102	-0.11203
	-38.92	-2.66296	-0.82574										-38.98	-0.34185	-0.11218
	-38.88	-2.67212	-0.82508										-38.94	-0.3429	-0.11239
	-38.84	-2.65381	-0.82444										-38.9	-0.34406	-0.11269
	-38.8	-2.65381	-0.8238										-38.86	-0.34526	-0.11308
	-38.76	-2.65076	-0.82317										-38.82	-0.34642	-0.11357
	-38.72	-2.64038	-0.82254										-38.78	-0.34753	-0.11417
	-38.68	-2.63672	-0.82192										-38.74	-0.34862	-0.11486
	-38.64	-2.64404	-0.82131										-38.7	-0.34971	-0.11564
	-38.6	-2.63977	-0.82071										-38.66	-0.35083	-0.1165
	-38.56	-2.62756	-0.82011										-38.62	-0.35198	-0.11745
	-38.52	-2.61841	-0.81951										-38.58	-0.35313	-0.11848
	-38.48	-2.62817	-0.81892										-38.54	-0.35419	-0.11959
	-38.44	-2.62329	-0.81834										-38.5	-0.35504	-0.12078
	-38.4	-2.62329	-0.81776										-38.46	-0.35556	-0.12204
	-38.36	-2.62207	-0.81719										-38.42	-0.3556	-0.12333
	-38.32	-2.61108	-0.81663										-38.38	-0.35503	-0.12463
	-38.28	-2.60742	-0.81606										-38.34	-0.35375	-0.12588
	-38.24	-2.60315	-0.81551										-38.3	-0.35169	-0.12705
	-38.2	-2.59766	-0.81495										-38.26	-0.34885	-0.12811
	-38.16	-2.58972	-0.81441										-38.22	-0.34525	-0.12901
	-38.12	-2.60132	-0.81386										-38.18	-0.34099	-0.12976
	-38.08	-2.58179	-0.81332										-38.14	-0.33619	-0.13035
	-38.04	-2.5885	-0.81278										-38.1	-0.33098	-0.13076
	-38	-2.57751	-0.81224										-38.06	-0.32552	-0.13099
	-37.96	-2.57385	-0.81171										-38.02	-0.31993	-0.13101
	-37.92	-2.55432	-0.81118										-37.98	-0.31434	-0.13078
	-37.88	-2.54944	-0.81064										-37.94	-0.30883	-0.13026
	-37.84	-2.54456	-0.81011										-37.9	-0.30348	-0.12939
	-37.8	-2.54639	-0.80958										-37.86	-0.29834	-0.12816
	-37.76	-2.53662	-0.80905										-37.82	-0.29346	-0.12658
	-37.72	-2.53967	-0.80852										-37.78	-0.28888	-0.12469
	-37.68	-2.51587	-0.80799										-37.74	-0.28465	-0.12258
	-37.64	-2.51892	-0.80746										-37.7	-0.2808	-0.12037
	-37.6	-2.51587	-0.80693										-37.66	-0.27736	-0.11816
	-37.56	-2.4939	-0.80639										-37.62	-0.27437	-0.11607
	-37.52	-2.50366	-0.80585										-37.58	-0.27186	-0.11418
	-37.48	-2.49084	-0.80531										-37.54	-0.2699	-0.11254
	-37.44	-2.4939	-0.80477										-37.5	-0.26857	-0.11115
	-37.4	-2.49451	-0.80422										-37.46	-0.26798	-0.11
	-37.36	-2.47253	-0.80366										-37.42	-0.26824	-0.10903
	-37.32	-2.47437	-0.80311										-37.38	-0.26946	-0.1082
	-37.28	-2.46887	-0.80254										-37.34	-0.27173	-0.10745
	-37.24	-2.46338	-0.80197										-37.3	-0.27506	-0.10674
	-37.2	-2.46948	-0.8014										-37.26	-0.2794	-0.10604
	-37.16	-2.46643	-0.80081										-37.22	-0.28458	-0.10533
	-37.12	-2.46582	-0.80022										-37.18	-0.29037	-0.10461
	-37.08	-2.46643	-0.79963										-37.14	-0.29645	-0.10387
	-37.04	-2.46399	-0.79902										-37.1	-0.30248	-0.10311
	-37	-2.44995	-0.79841										-37.06	-0.30813	-0.10234
	-36.96	-2.45239	-0.79779										-37.02	-0.31311	-0.10157
	-36.92	-2.44507	-0.79716										-36.98	-0.31723	-0.10083
	-36.88	-2.4353	-0.79651										-36.94	-0.32036	-0.10014
	-36.84	-2.42737	-0.79586										-36.9	-0.32249	-0.09954
	-36.8	-2.42126	-0.79521										-36.86	-0.32363	-0.09908
	-36.76	-2.43103	-0.79454										-36.82	-0.32387	-0.0988
	-36.72	-2.40234	-0.79385										-36.78	-0.32329	-0.09874
	-36.68	-2.40967	-0.79316										-36.74	-0.32196	-0.09895
	-36.64	-2.40173	-0.79246										-36.7	-0.31996	-0.09948
	-36.6	-2.40906	-0.79175										-36.66	-0.31734	-0.10035
	-36.56	-2.40601	-0.79102										-36.62	-0.31414	-0.10158
	-36.52	-2.39319	-0.79029										-36.58	-0.31041	-0.10316
	-36.48	-2.39319	-0.78954										-36.54	-0.30621	-0.10507
	-36.44	-2.39197	-0.78878										-36.5	-0.30163	-0.10725
	-36.4	-2.38342	-0.78801										-36.46	-0.29677	-0.10963
	-36.36	-2.37122	-0.78723										-36.42	-0.29177	-0.1121
	-36.32	-2.36877	-0.78643										-36.38	-0.28679	-0.11454
	-36.28	-2.37366	-0.78562										-36.34	-0.28198	-0.11682
	-36.24	-2.37488	-0.7848										-36.3	-0.27752	-0.11882
	-36.2	-2.36694	-0.78397										-36.26	-0.27356	-0.12043
	-36.16	-2.36572	-0.78313										-36.22	-0.27025	-0.12155
	-36.12	-2.36328	-0.78227										-36.18	-0.2677	-0.12215
	-36.08	-2.36389	-0.78141										-36.14	-0.26602	-0.12226
	-36.04	-2.35352	-0.78053										-36.1	-0.26529	-0.12194
	-36	-2.36877	-0.77963										-36.06	-0.26554	-0.12131
	-35.96	-2.36023	-0.77873										-36.02	-0.26677	-0.12052
	-35.92	-2.35901	-0.77781										-35.98	-0.26892	-0.11974
	-35.88	-2.33398	-0.77689										-35.94	-0.27186	-0.11913
	-35.84	-2.32361	-0.77595										-35.9	-0.2754	-0.11883
	-35.8	-2.3291	-0.77499										-35.86	-0.27931	-0.11894
	-35.76	-2.33398	-0.77403										-35.82	-0.28335	-0.11948
	-35.72	-2.323	-0.77306										-35.78	-0.28728	-0.12045
	-35.68	-2.323	-0.77207										-35.74	-0.29091	-0.12177
	-35.64	-2.30957	-0.77107										-35.7	-0.29414	-0.12332
	-35.6	-2.31079	-0.77006										-35.66	-0.29689	-0.12496
	-35.56	-2.30896	-0.76904										-35.62	-0.29918	-0.12655
	-35.52	-2.29553	-0.76801										-35.58	-0.30104	-0.12795
	-35.48	-2.2699	-0.76696										-35.54	-0.30252	-0.12907
	-35.44	-2.29553	-0.76591										-35.5	-0.30364	-0.12985
	-35.4	-2.29187	-0.76484										-35.46	-0.30441	-0.13027
	-35.36	-2.2876	-0.76376										-35.42	-0.3048	-0.13035
	-35.32	-2.28638	-0.76268										-35.38	-0.30476	-0.13015
	-35.28	-2.27783	-0.76158										-35.34	-0.30422	-0.12971
	-35.24	-2.2876	-0.76047										-35.3	-0.30316	-0.12912
	-35.2	-2.28394	-0.75935										-35.26	-0.30156	-0.1284
	-35.16	-2.27295	-0.75821										-35.22	-0.29947	-0.12758
	-35.12	-2.26563	-0.75707										-35.18	-0.29697	-0.12668
	-35.08	-2.26379	-0.75592										-35.14	-0.29422	-0.12568
	-35.04	-2.25525	-0.75476										-35.1	-0.29136	-0.12454
	-35	-2.25159	-0.75358										-35.06	-0.28858	-0.12325
	-34.96	-2.25464	-0.7524										-35.02	-0.28604	-0.12175
	-34.92	-2.25403	-0.75121										-34.98	-0.28389	-0.12005
	-34.88	-2.24854	-0.75										-34.94	-0.28223	-0.11813
	-34.84	-2.23816	-0.74879										-34.9	-0.28112	-0.11604
	-34.8	-2.23083	-0.74757										-34.86	-0.28055	-0.11383
	-34.76	-2.24487	-0.74634										-34.82	-0.28051	-0.11161
	-34.72	-2.23755	-0.7451										-34.78	-0.28092	-0.10947
	-34.68	-2.22351	-0.74385										-34.74	-0.28172	-0.10752
	-34.64	-2.23083	-0.74259										-34.7	-0.28284	-0.10583
	-34.6	-2.22412	-0.74132										-34.66	-0.28421	-0.10443
	-34.56	-2.21558	-0.74005										-34.62	-0.28582	-0.10331
	-34.52	-2.21436	-0.73876										-34.58	-0.28762	-0.10239
	-34.48	-2.21497	-0.73747										-34.54	-0.28959	-0.10155
	-34.44	-2.21741	-0.73618										-34.5	-0.29168	-0.10067
	-34.4	-2.20032	-0.73487										-34.46	-0.29382	-0.09966
	-34.36	-2.19666	-0.73356										-34.42	-0.29591	-0.09847
	-34.32	-2.18872	-0.73225										-34.38	-0.29782	-0.09711
	-34.28	-2.17224	-0.73092										-34.34	-0.29941	-0.09566
	-34.24	-2.19055	-0.7296										-34.3	-0.30056	-0.09426
	-34.2	-2.19177	-0.72827										-34.26	-0.30117	-0.09304
	-34.16	-2.17529	-0.72693										-34.22	-0.30121	-0.09215
	-34.12	-2.17468	-0.7256										-34.18	-0.30071	-0.0917
	-34.08	-2.17346	-0.72426										-34.14	-0.29975	-0.09174
	-34.04	-2.16919	-0.72291										-34.1	-0.29849	-0.09228
	-34	-2.1698	-0.72157										-34.06	-0.29706	-0.09326
	-33.96	-2.17163	-0.72022										-34.02	-0.29561	-0.09457
	-33.92	-2.16187	-0.71887										-33.98	-0.29423	-0.0961
	-33.88	-2.14783	-0.71753										-33.94	-0.29298	-0.0977
	-33.84	-2.15637	-0.71618										-33.9	-0.29185	-0.09922
	-33.8	-2.14905	-0.71484										-33.86	-0.29081	-0.10052
	-33.76	-2.14905	-0.71349										-33.82	-0.28981	-0.10147
	-33.72	-2.12891	-0.71215										-33.78	-0.2888	-0.10198
	-33.68	-2.13989	-0.71081										-33.74	-0.28777	-0.10198
	-33.64	-2.13989	-0.70947										-33.7	-0.28669	-0.10145
	-33.6	-2.13623	-0.70814										-33.66	-0.28559	-0.10044
	-33.56	-2.13623	-0.70682										-33.62	-0.28447	-0.09903
	-33.52	-2.13623	-0.70549										-33.58	-0.28337	-0.09734
	-33.48	-2.13318	-0.70417										-33.54	-0.28229	-0.09551
	-33.44	-2.13745	-0.70286										-33.5	-0.28125	-0.09369
	-33.4	-2.1228	-0.70156										-33.46	-0.28023	-0.09199
	-33.36	-2.12036	-0.70026										-33.42	-0.27928	-0.09049
	-33.32	-2.13257	-0.69897										-33.38	-0.27841	-0.08923
	-33.28	-2.1167	-0.69768										-33.34	-0.27769	-0.08823
	-33.24	-2.13257	-0.69641										-33.3	-0.2772	-0.08747
	-33.2	-2.11426	-0.69514										-33.26	-0.27702	-0.08694
	-33.16	-2.10022	-0.69388										-33.22	-0.27724	-0.08665
	-33.12	-2.09351	-0.69263										-33.18	-0.27788	-0.08659
	-33.08	-2.09717	-0.69139										-33.14	-0.27895	-0.08678
	-33.04	-2.09595	-0.69016										-33.1	-0.28037	-0.08723
	-33	-2.08252	-0.68893										-33.06	-0.28205	-0.08791
	-32.96	-2.09106	-0.68772										-33.02	-0.28381	-0.0888
	-32.92	-2.09839	-0.68651										-32.98	-0.28553	-0.08981
	-32.88	-2.08679	-0.68532										-32.94	-0.28706	-0.09088
	-32.84	-2.07886	-0.68414										-32.9	-0.28831	-0.09193
	-32.8	-2.08862	-0.68296										-32.86	-0.28921	-0.09289
	-32.76	-2.07703	-0.68179										-32.82	-0.28976	-0.09372
	-32.72	-2.07275	-0.68064										-32.78	-0.28996	-0.09444
	-32.68	-2.05933	-0.67949										-32.74	-0.28981	-0.09506
	-32.64	-2.05505	-0.67836										-32.7	-0.28933	-0.09562
	-32.6	-2.05383	-0.67723										-32.66	-0.28849	-0.09618
	-32.56	-2.05627	-0.67611										-32.62	-0.28727	-0.09677
	-32.52	-2.05017	-0.675										-32.58	-0.28561	-0.09741
	-32.48	-2.03125	-0.67391										-32.54	-0.28345	-0.09813
	-32.44	-2.0343	-0.67281										-32.5	-0.28074	-0.09892
	-32.4	-2.03857	-0.67173										-32.46	-0.27744	-0.09977
	-32.36	-2.02637	-0.67066										-32.42	-0.27358	-0.10066
	-32.32	-2.03979	-0.6696										-32.38	-0.26924	-0.10156
	-32.28	-2.0343	-0.66854										-32.34	-0.26457	-0.10244
	-32.24	-2.02332	-0.66749										-32.3	-0.25979	-0.10324
	-32.2	-2.02393	-0.66645										-32.26	-0.25516	-0.10392
	-32.16	-2.02515	-0.66542										-32.22	-0.25095	-0.10442
	-32.12	-2.01233	-0.66439										-32.18	-0.24737	-0.10469
	-32.08	-2.00623	-0.66337										-32.14	-0.24456	-0.1047
	-32.04	-2.00378	-0.66236										-32.1	-0.24253	-0.10443
	-32	-1.99524	-0.66136										-32.06	-0.24124	-0.10388
	-31.96	-1.9928	-0.66036										-32.02	-0.24053	-0.10307
	-31.92	-1.98914	-0.65937										-31.98	-0.24021	-0.10203
	-31.88	-1.99219	-0.65838										-31.94	-0.2401	-0.1008
	-31.84	-1.99097	-0.6574										-31.9	-0.24006	-0.09941
	-31.8	-1.98975	-0.65643										-31.86	-0.23999	-0.09791
	-31.76	-1.98425	-0.65547										-31.82	-0.23988	-0.09632
	-31.72	-1.97632	-0.65451										-31.78	-0.23976	-0.09468
	-31.68	-1.96594	-0.65355										-31.74	-0.23972	-0.09302
	-31.64	-1.96899	-0.6526										-31.7	-0.23985	-0.09135
	-31.6	-1.96716	-0.65166										-31.66	-0.24022	-0.08969
	-31.56	-1.97327	-0.65073										-31.62	-0.2409	-0.08804
	-31.52	-1.97632	-0.6498										-31.58	-0.24188	-0.0864
	-31.48	-1.97205	-0.64887										-31.54	-0.24314	-0.08474
	-31.44	-1.94824	-0.64796										-31.5	-0.2446	-0.08305
	-31.4	-1.95862	-0.64705										-31.46	-0.24617	-0.0813
	-31.36	-1.95129	-0.64614										-31.42	-0.24773	-0.07947
	-31.32	-1.95007	-0.64525										-31.38	-0.24919	-0.07758
	-31.28	-1.93359	-0.64436										-31.34	-0.25043	-0.07562
	-31.24	-1.94824	-0.64347										-31.3	-0.25134	-0.07364
	-31.2	-1.93848	-0.6426										-31.26	-0.25185	-0.07167
	-31.16	-1.92871	-0.64173										-31.22	-0.2519	-0.06976
	-31.12	-1.93787	-0.64087										-31.18	-0.25147	-0.06795
	-31.08	-1.93237	-0.64002										-31.14	-0.2506	-0.06627
	-31.04	-1.93298	-0.63918										-31.1	-0.24937	-0.06476
	-31	-1.93054	-0.63835										-31.06	-0.24792	-0.06343
	-30.96	-1.91833	-0.63752										-31.02	-0.24645	-0.06229
	-30.92	-1.91528	-0.63671										-30.98	-0.24518	-0.06136
	-30.88	-1.90613	-0.63591										-30.94	-0.2443	-0.06066
	-30.84	-1.91284	-0.63511										-30.9	-0.244	-0.06021
	-30.8	-1.91711	-0.63433										-30.86	-0.24436	-0.06003
	-30.76	-1.90613	-0.63356										-30.82	-0.24541	-0.06013
	-30.72	-1.89209	-0.6328										-30.78	-0.24707	-0.06051
	-30.68	-1.88721	-0.63205										-30.74	-0.24918	-0.06118
	-30.64	-1.89026	-0.63132										-30.7	-0.25156	-0.06208
	-30.6	-1.87988	-0.63059										-30.66	-0.25399	-0.06319
	-30.56	-1.87317	-0.62988										-30.62	-0.25629	-0.06442
	-30.52	-1.86646	-0.62918										-30.58	-0.25832	-0.06573
	-30.48	-1.87134	-0.6285										-30.54	-0.26001	-0.06704
	-30.44	-1.87622	-0.62783										-30.5	-0.26135	-0.06833
	-30.4	-1.86829	-0.62717										-30.46	-0.26239	-0.06958
	-30.36	-1.86401	-0.62652										-30.42	-0.26322	-0.07079
	-30.32	-1.8689	-0.62589										-30.38	-0.26395	-0.07198
	-30.28	-1.86401	-0.62527										-30.34	-0.26466	-0.07316
	-30.24	-1.85669	-0.62467										-30.3	-0.2654	-0.07433
	-30.2	-1.85852	-0.62408										-30.26	-0.26617	-0.07548
	-30.16	-1.84753	-0.6235										-30.22	-0.26694	-0.07656
	-30.12	-1.83716	-0.62294										-30.18	-0.26761	-0.07751
	-30.08	-1.83777	-0.62239										-30.14	-0.26811	-0.07828
	-30.04	-1.83838	-0.62185										-30.1	-0.26836	-0.0788
	-30	-1.83167	-0.62132										-30.06	-0.2683	-0.07905
	-29.96	-1.82007	-0.62081										-30.02	-0.26791	-0.07905
	-29.92	-1.82312	-0.62031										-29.98	-0.26717	-0.07884
	-29.88	-1.80725	-0.61982										-29.94	-0.26611	-0.07848
	-29.84	-1.80115	-0.61934										-29.9	-0.26476	-0.07806
	-29.8	-1.7926	-0.61887										-29.86	-0.26314	-0.07764
	-29.76	-1.79626	-0.61842										-29.82	-0.2613	-0.07726
	-29.72	-1.7981	-0.61797										-29.78	-0.25931	-0.07695
	-29.68	-1.7926	-0.61753										-29.74	-0.25722	-0.07668
	-29.64	-1.78894	-0.6171										-29.7	-0.2551	-0.07642
	-29.6	-1.78833	-0.61668										-29.66	-0.25302	-0.07609
	-29.56	-1.79626	-0.61626										-29.62	-0.25101	-0.07565
	-29.52	-1.7865	-0.61585										-29.58	-0.24912	-0.07505
	-29.48	-1.77856	-0.61545										-29.54	-0.24734	-0.07428
	-29.44	-1.77185	-0.61505										-29.5	-0.24568	-0.07338
	-29.4	-1.77856	-0.61465										-29.46	-0.24412	-0.07239
	-29.36	-1.75598	-0.61426										-29.42	-0.24269	-0.07138
	-29.32	-1.77185	-0.61387										-29.38	-0.24138	-0.07041
	-29.28	-1.76514	-0.61348										-29.34	-0.24024	-0.06953
	-29.24	-1.74377	-0.61309										-29.3	-0.23929	-0.06876
	-29.2	-1.74133	-0.6127										-29.26	-0.23856	-0.0681
	-29.16	-1.72791	-0.61231										-29.22	-0.23802	-0.06753
	-29.12	-1.73706	-0.61191										-29.18	-0.23763	-0.067
	-29.08	-1.72913	-0.61152										-29.14	-0.23731	-0.0665
	-29.04	-1.73035	-0.61112										-29.1	-0.23693	-0.066
	-29	-1.73401	-0.61071										-29.06	-0.23638	-0.06551
	-28.96	-1.7157	-0.6103										-29.02	-0.23553	-0.06506
	-28.92	-1.7218	-0.60988										-28.98	-0.2343	-0.06467
	-28.88	-1.71692	-0.60945										-28.94	-0.23264	-0.06438
	-28.84	-1.71997	-0.60902										-28.9	-0.23053	-0.06421
	-28.8	-1.72424	-0.60858										-28.86	-0.22803	-0.06419
	-28.76	-1.71509	-0.60812										-28.82	-0.22521	-0.06432
	-28.72	-1.70288	-0.60766										-28.78	-0.22218	-0.06458
	-28.68	-1.70044	-0.60719										-28.74	-0.21906	-0.06495
	-28.64	-1.68823	-0.60671										-28.7	-0.21594	-0.06537
	-28.6	-1.69006	-0.60621										-28.66	-0.21292	-0.0658
	-28.56	-1.67847	-0.6057										-28.62	-0.21001	-0.0662
	-28.52	-1.67358	-0.60518										-28.58	-0.20721	-0.06651
	-28.48	-1.67297	-0.60465										-28.54	-0.20443	-0.0667
	-28.44	-1.66321	-0.6041										-28.5	-0.20159	-0.06673
	-28.4	-1.66138	-0.60354										-28.46	-0.19857	-0.06657
	-28.36	-1.65222	-0.60297										-28.42	-0.19529	-0.0662
	-28.32	-1.6333	-0.60238										-28.38	-0.19173	-0.0656
	-28.28	-1.63696	-0.60178										-28.34	-0.1879	-0.06476
	-28.24	-1.63635	-0.60116										-28.3	-0.18391	-0.06368
	-28.2	-1.63879	-0.60053										-28.26	-0.17991	-0.06241
	-28.16	-1.63879	-0.59989										-28.22	-0.17608	-0.061
	-28.12	-1.62964	-0.59923										-28.18	-0.17264	-0.05956
	-28.08	-1.6333	-0.59856										-28.14	-0.16973	-0.05818
	-28.04	-1.62292	-0.59787										-28.1	-0.1675	-0.057
	-28	-1.61743	-0.59718										-28.06	-0.16601	-0.05613
	-27.96	-1.61743	-0.59647										-28.02	-0.16528	-0.05563
	-27.92	-1.6156	-0.59575										-27.98	-0.16525	-0.05556
	-27.88	-1.61621	-0.59501										-27.94	-0.16585	-0.05591
	-27.84	-1.61499	-0.59427										-27.9	-0.16696	-0.05663
	-27.8	-1.60522	-0.59351										-27.86	-0.16843	-0.05765
	-27.76	-1.59729	-0.59275										-27.82	-0.17011	-0.05888
	-27.72	-1.59119	-0.59197										-27.78	-0.17187	-0.06021
	-27.68	-1.58813	-0.59119										-27.74	-0.17358	-0.06158
	-27.64	-1.59485	-0.59039										-27.7	-0.17514	-0.06289
	-27.6	-1.58875	-0.58959										-27.66	-0.17651	-0.06411
	-27.56	-1.57959	-0.58878										-27.62	-0.17768	-0.0652
	-27.52	-1.58813	-0.58797										-27.58	-0.1787	-0.06613
	-27.48	-1.58325	-0.58715										-27.54	-0.17967	-0.0669
	-27.44	-1.55762	-0.58632										-27.5	-0.18067	-0.06752
	-27.4	-1.56616	-0.58549										-27.46	-0.1818	-0.06799
	-27.36	-1.56677	-0.58466										-27.42	-0.18311	-0.06833
	-27.32	-1.5625	-0.58382										-27.38	-0.18459	-0.06857
	-27.28	-1.55334	-0.58298										-27.34	-0.18619	-0.06877
	-27.24	-1.55945	-0.58214										-27.3	-0.18781	-0.06898
	-27.2	-1.54907	-0.58129										-27.26	-0.18935	-0.06926
	-27.16	-1.54846	-0.58045										-27.22	-0.19067	-0.06965
	-27.12	-1.54602	-0.57961										-27.18	-0.19169	-0.07016
	-27.08	-1.53687	-0.57877										-27.14	-0.19233	-0.07078
	-27.04	-1.52771	-0.57793										-27.1	-0.19257	-0.07146
	-27	-1.52222	-0.57709										-27.06	-0.19244	-0.0721
	-26.96	-1.51428	-0.57625										-27.02	-0.19199	-0.07262
	-26.92	-1.52954	-0.57542										-26.98	-0.19131	-0.07289
	-26.88	-1.52527	-0.57459										-26.94	-0.1905	-0.07285
	-26.84	-1.52161	-0.57377										-26.9	-0.18967	-0.07242
	-26.8	-1.50757	-0.57295										-26.86	-0.18893	-0.07158
	-26.76	-1.50818	-0.57213										-26.82	-0.18836	-0.07036
	-26.72	-1.49536	-0.57133										-26.78	-0.18799	-0.0688
	-26.68	-1.49536	-0.57052										-26.74	-0.18784	-0.06698
	-26.64	-1.50208	-0.56972										-26.7	-0.18789	-0.06499
	-26.6	-1.4978	-0.56893										-26.66	-0.18808	-0.06295
	-26.56	-1.49902	-0.56815										-26.62	-0.18835	-0.06094
	-26.52	-1.48743	-0.56737										-26.58	-0.18864	-0.05905
	-26.48	-1.48132	-0.5666										-26.54	-0.18889	-0.05735
	-26.44	-1.48132	-0.56584										-26.5	-0.18905	-0.05584
	-26.4	-1.48193	-0.56508										-26.46	-0.18912	-0.05453
	-26.36	-1.48376	-0.56433										-26.42	-0.1891	-0.05336
	-26.32	-1.47156	-0.56359										-26.38	-0.18902	-0.05226
	-26.28	-1.46912	-0.56285										-26.34	-0.18895	-0.05114
	-26.24	-1.45752	-0.56212										-26.3	-0.18894	-0.04992
	-26.2	-1.4624	-0.5614										-26.26	-0.18907	-0.04855
	-26.16	-1.44836	-0.56069										-26.22	-0.18939	-0.04698
	-26.12	-1.44653	-0.55998										-26.18	-0.18995	-0.04522
	-26.08	-1.44409	-0.55928										-26.14	-0.19078	-0.04332
	-26.04	-1.44287	-0.55859										-26.1	-0.19188	-0.04132
	-26	-1.44531	-0.55791										-26.06	-0.19322	-0.0393
	-25.96	-1.42944	-0.55723										-26.02	-0.19474	-0.03732
	-25.92	-1.427	-0.55655										-25.98	-0.19638	-0.03545
	-25.88	-1.42639	-0.55589										-25.94	-0.19803	-0.03372
	-25.84	-1.41663	-0.55522										-25.9	-0.19959	-0.03219
	-25.8	-1.41602	-0.55457										-25.86	-0.20095	-0.03085
	-25.76	-1.41357	-0.55392										-25.82	-0.20203	-0.02975
	-25.72	-1.40808	-0.55327										-25.78	-0.20277	-0.02888
	-25.68	-1.40015	-0.55263										-25.74	-0.20314	-0.02827
	-25.64	-1.4032	-0.552										-25.7	-0.20315	-0.02792
	-25.6	-1.39465	-0.55136										-25.66	-0.20285	-0.02785
	-25.56	-1.39526	-0.55074										-25.62	-0.20232	-0.02805
	-25.52	-1.39587	-0.55011										-25.58	-0.20163	-0.02852
	-25.48	-1.40198	-0.54949										-25.54	-0.20087	-0.02922
	-25.44	-1.39954	-0.54888										-25.5	-0.20011	-0.03013
	-25.4	-1.38489	-0.54826										-25.46	-0.19938	-0.03121
	-25.36	-1.38611	-0.54765										-25.42	-0.19871	-0.03241
	-25.32	-1.37939	-0.54704										-25.38	-0.1981	-0.03371
	-25.28	-1.3739	-0.54644										-25.34	-0.19752	-0.03506
	-25.24	-1.37085	-0.54583										-25.3	-0.19694	-0.03645
	-25.2	-1.35986	-0.54523										-25.26	-0.19632	-0.03786
	-25.16	-1.35193	-0.54463										-25.22	-0.19561	-0.03924
	-25.12	-1.35681	-0.54404										-25.18	-0.19477	-0.04058
	-25.08	-1.35254	-0.54344										-25.14	-0.19375	-0.04185
	-25.04	-1.34216	-0.54284										-25.1	-0.19251	-0.04301
	-25	-1.34827	-0.54225										-25.06	-0.19103	-0.04404
	-24.96	-1.33423	-0.54166										-25.02	-0.18928	-0.04489
	-24.92	-1.34338	-0.54107										-24.98	-0.18727	-0.04555
	-24.88	-1.33179	-0.54048										-24.94	-0.185	-0.046
	-24.84	-1.34155	-0.53989										-24.9	-0.18253	-0.04623
	-24.8	-1.33301	-0.5393										-24.86	-0.17993	-0.04627
	-24.76	-1.32507	-0.53871										-24.82	-0.17731	-0.04614
	-24.72	-1.31348	-0.53812										-24.78	-0.17484	-0.04588
	-24.68	-1.31958	-0.53753										-24.74	-0.17268	-0.04556
	-24.64	-1.31348	-0.53695										-24.7	-0.171	-0.04523
	-24.6	-1.3031	-0.53636										-24.66	-0.16991	-0.04494
	-24.56	-1.30859	-0.53577										-24.62	-0.16948	-0.04475
	-24.52	-1.29456	-0.53519										-24.58	-0.16971	-0.04468
	-24.48	-1.30432	-0.53461										-24.54	-0.17051	-0.04475
	-24.44	-1.31042	-0.53402										-24.5	-0.17171	-0.04493
	-24.4	-1.29578	-0.53344										-24.46	-0.17313	-0.04519
	-24.36	-1.2915	-0.53286										-24.42	-0.17455	-0.04548
	-24.32	-1.29456	-0.53228										-24.38	-0.17578	-0.04575
	-24.28	-1.28418	-0.5317										-24.34	-0.17667	-0.04593
	-24.24	-1.27319	-0.53112										-24.3	-0.17713	-0.04599
	-24.2	-1.27014	-0.53055										-24.26	-0.17709	-0.04593
	-24.16	-1.27441	-0.52997										-24.22	-0.17656	-0.04575
	-24.12	-1.26526	-0.5294										-24.18	-0.17558	-0.04553
	-24.08	-1.27502	-0.52883										-24.14	-0.17419	-0.0453
	-24.04	-1.26099	-0.52826										-24.1	-0.17247	-0.04516
	-24	-1.25305	-0.52769										-24.06	-0.17049	-0.04518
	-23.96	-1.24817	-0.52713										-24.02	-0.16831	-0.04538
	-23.92	-1.25427	-0.52656										-23.98	-0.166	-0.0458
	-23.88	-1.24146	-0.526										-23.94	-0.16365	-0.04642
	-23.84	-1.24207	-0.52545										-23.9	-0.16132	-0.04717
	-23.8	-1.23596	-0.52489										-23.86	-0.15911	-0.04798
	-23.76	-1.22925	-0.52434										-23.82	-0.1571	-0.04878
	-23.72	-1.22925	-0.52379										-23.78	-0.15535	-0.04948
	-23.68	-1.22864	-0.52324										-23.74	-0.15394	-0.05003
	-23.64	-1.22498	-0.5227										-23.7	-0.15289	-0.05042
	-23.6	-1.22009	-0.52216										-23.66	-0.15219	-0.05065
	-23.56	-1.21948	-0.52162										-23.62	-0.15182	-0.05074
	-23.52	-1.21887	-0.52109										-23.58	-0.15173	-0.05075
	-23.48	-1.20544	-0.52056										-23.54	-0.15185	-0.05069
	-23.44	-1.20117	-0.52004										-23.5	-0.15213	-0.05061
	-23.4	-1.20728	-0.51951										-23.46	-0.15254	-0.05052
	-23.36	-1.20178	-0.51899										-23.42	-0.15303	-0.05043
	-23.32	-1.19019	-0.51848										-23.38	-0.15359	-0.05034
	-23.28	-1.19568	-0.51797										-23.34	-0.15421	-0.05026
	-23.24	-1.18958	-0.51746										-23.3	-0.15486	-0.05019
	-23.2	-1.18225	-0.51695										-23.26	-0.15554	-0.05013
	-23.16	-1.17676	-0.51645										-23.22	-0.15621	-0.05011
	-23.12	-1.17188	-0.51596										-23.18	-0.15685	-0.0501
	-23.08	-1.17004	-0.51546										-23.14	-0.15743	-0.05012
	-23.04	-1.16943	-0.51497										-23.1	-0.15794	-0.05015
	-23	-1.16943	-0.51448										-23.06	-0.15835	-0.05018
	-22.96	-1.16333	-0.514										-23.02	-0.15867	-0.0502
	-22.92	-1.15356	-0.51352										-22.98	-0.15888	-0.05019
	-22.88	-1.1499	-0.51304										-22.94	-0.15898	-0.05016
	-22.84	-1.14624	-0.51256										-22.9	-0.15894	-0.05012
	-22.8	-1.13831	-0.51209										-22.86	-0.15874	-0.05006
	-22.76	-1.14075	-0.51162										-22.82	-0.15833	-0.04998
	-22.72	-1.14197	-0.51115										-22.78	-0.15769	-0.0499
	-22.68	-1.12915	-0.51068										-22.74	-0.1568	-0.04978
	-22.64	-1.13159	-0.51021										-22.7	-0.15567	-0.04963
	-22.6	-1.12244	-0.50975										-22.66	-0.15432	-0.0494
	-22.56	-1.11511	-0.50928										-22.62	-0.15284	-0.04909
	-22.52	-1.10474	-0.50882										-22.58	-0.15128	-0.04865
	-22.48	-1.10718	-0.50836										-22.54	-0.14973	-0.04808
	-22.44	-1.10168	-0.50789										-22.5	-0.14825	-0.04736
	-22.4	-1.10779	-0.50743										-22.46	-0.14688	-0.0465
	-22.36	-1.10535	-0.50696										-22.42	-0.14562	-0.04552
	-22.32	-1.09619	-0.5065										-22.38	-0.14446	-0.04444
	-22.28	-1.09558	-0.50603										-22.34	-0.14335	-0.04326
	-22.24	-1.09253	-0.50556										-22.3	-0.14224	-0.04202
	-22.2	-1.08459	-0.50509										-22.26	-0.14111	-0.04071
	-22.16	-1.08459	-0.50461										-22.22	-0.13993	-0.03932
	-22.12	-1.07483	-0.50414										-22.18	-0.13872	-0.03784
	-22.08	-1.07056	-0.50366										-22.14	-0.13752	-0.03628
	-22.04	-1.07483	-0.50318										-22.1	-0.13641	-0.03462
	-22	-1.0675	-0.50269										-22.06	-0.13545	-0.03288
	-21.96	-1.06079	-0.5022										-22.02	-0.13472	-0.03111
	-21.92	-1.05286	-0.5017										-21.98	-0.13427	-0.02937
	-21.88	-1.06567	-0.5012										-21.94	-0.13415	-0.02772
	-21.84	-1.04919	-0.5007										-21.9	-0.13435	-0.02623
	-21.8	-1.04797	-0.50019										-21.86	-0.13486	-0.02496
	-21.76	-1.04431	-0.49968										-21.82	-0.13562	-0.02395
	-21.72	-1.04065	-0.49916										-21.78	-0.13655	-0.02322
	-21.68	-1.0376	-0.49863										-21.74	-0.13756	-0.02273
	-21.64	-1.0321	-0.4981										-21.7	-0.13852	-0.02247
	-21.6	-1.02478	-0.49756										-21.66	-0.13932	-0.02238
	-21.56	-1.02051	-0.49702										-21.62	-0.13983	-0.0224
	-21.52	-1.0199	-0.49647										-21.58	-0.13993	-0.02248
	-21.48	-1.01807	-0.49591										-21.54	-0.13953	-0.02258
	-21.44	-1.0083	-0.49535										-21.5	-0.13858	-0.02266
	-21.4	-1.00281	-0.49478										-21.46	-0.13707	-0.0227
	-21.36	-1.00891	-0.49421										-21.42	-0.13506	-0.02268
	-21.32	-1.00037	-0.49363										-21.38	-0.13263	-0.02258
	-21.28	-0.99426	-0.49304										-21.34	-0.12992	-0.02239
	-21.24	-0.98999	-0.49244										-21.3	-0.12708	-0.02212
	-21.2	-0.99731	-0.49184										-21.26	-0.12426	-0.02176
	-21.16	-0.98755	-0.49123										-21.22	-0.12163	-0.02133
	-21.12	-0.98145	-0.49062										-21.18	-0.11929	-0.02086
	-21.08	-0.98022	-0.49										-21.14	-0.11732	-0.02035
	-21.04	-0.98328	-0.48937										-21.1	-0.11577	-0.01984
	-21	-0.97412	-0.48874										-21.06	-0.11462	-0.01935
	-20.96	-0.97046	-0.4881										-21.02	-0.11382	-0.01888
	-20.92	-0.96252	-0.48745										-20.98	-0.11331	-0.01843
	-20.88	-0.96436	-0.4868										-20.94	-0.11298	-0.01798
	-20.84	-0.95886	-0.48614										-20.9	-0.11274	-0.01754
	-20.8	-0.95825	-0.48548										-20.86	-0.11252	-0.01709
	-20.76	-0.94177	-0.48481										-20.82	-0.11223	-0.01663
	-20.72	-0.95093	-0.48414										-20.78	-0.11184	-0.01618
	-20.68	-0.94604	-0.48347										-20.74	-0.11132	-0.01574
	-20.64	-0.94055	-0.48278										-20.7	-0.11071	-0.01533
	-20.6	-0.93994	-0.4821										-20.66	-0.11003	-0.01495
	-20.56	-0.9436	-0.4814										-20.62	-0.10934	-0.01461
	-20.52	-0.93567	-0.48071										-20.58	-0.1087	-0.01431
	-20.48	-0.92957	-0.48001										-20.54	-0.10815	-0.01404
	-20.44	-0.91919	-0.47931										-20.5	-0.1077	-0.0138
	-20.4	-0.92102	-0.4786										-20.46	-0.10734	-0.01357
	-20.36	-0.92529	-0.47789										-20.42	-0.10706	-0.01335
	-20.32	-0.90576	-0.47717										-20.38	-0.10679	-0.01314
	-20.28	-0.91614	-0.47645										-20.34	-0.1065	-0.01292
	-20.24	-0.90454	-0.47573										-20.3	-0.10614	-0.01266
	-20.2	-0.90576	-0.475										-20.26	-0.10567	-0.01234
	-20.16	-0.90332	-0.47428										-20.22	-0.10506	-0.01194
	-20.12	-0.89172	-0.47354										-20.18	-0.1043	-0.01142
	-20.08	-0.89966	-0.47281										-20.14	-0.10338	-0.01076
[truncated: 2,995 more rows]

## Sheet: Figure 2
	Figure 2a
	Figure 2b
		TRPV3				TRPV3 & TMEM79
	plasma membrane	1.03697	1.1422	0.820831		0.124603	0.404099	0.235373
	whole cell	1.02954	0.840041	1.23674	0.89368	0.798605	0.661512	0.759872	0.602353

## Sheet: Figure 3
	Figure 3d
		TRPV3					TRPV3 & TMEM79
	Control	1	1	1	1	1	0.372917	0.57327	0.288592	0.749662	0.537423
	50 μM CQ	1	1	1	1	1	0.960209	1.14118	0.832823	0.607914	0.824153
	50 nM BafA1	1	1	1	1	1	0.848208	0.862303	0.721145	1.00454	0.691643
	10 μM MG132	1	1	1	1	1	0.630167	0.684489	0.582115	0.693075	0.83475
	10 μM Lactacystin	1	1	1	1	1	0.485609	0.480513	0.734879	0.657537	0.729309
	Figure 3f
	hours	TRPV3				TRPV3 & TMEM79
	0	1	1	1	1	1	1	1	1
	3	0.773084	0.884581	0.911884	0.905181	0.687731	0.782035	0.894748	0.809182
	6	0.962704	0.957972	0.979898	1.07411	0.777624	0.84548	0.903547	0.752251
	12	0.766878	1.0293	1.02685	0.952996	0.681808	0.76268	0.936392	0.577403
	24	0.634793	2.00752	1.15492	0.750144	0.39919	0.398961	0.799243	0.709809
	Figure 3c							Figure 3e

## Sheet: Figure 4
	Figure 4b

## Sheet: Figure 5
	Figure 5b								Figure 5d							Figure 5e
									2-APB-evoked current							GSK101-evoked current
									Wildtype		TMEM79-/-		TRPV3-/-			Wildtype		TMEM79-/-		TRPV3-/-
									+ 60 mV	- 60 mV	+ 60 mV	- 60 mV	+ 60 mV	- 60 mV		+ 60 mV	- 60 mV	+ 60 mV	- 60 mV	+ 60 mV	- 60 mV
									192.301	97.6643	164.124	134.858	5.26785	1.86845		109.723	32.6093	129.499	54.8717	199.762	99.764
									112.11	95.1954	297.342	272.445	15.4516	35.7134		219.742	111.792	47.748	21.9505	46.5817	23.3653
									49.1332	61.2084	43.8758	20.8446	1.72745	2.50708		130.7	78.9821	152.456	44.1099	98.2678	49.5898
									170.199	141.393	33.847	29.7051	0.900407	0.804074		218.125	115.133	183.656	93.336	70.1461	38.354
									32.3555	27.1775	226.574	161.112	3.03767	0.37137		76.9013	36.5895	40.4361	15.9608	78.0584	19.0076
									186.311	142.712	44.1373	36.8263	9.07316	9.2196		88.1776	54.9896	116.434	61.684	429.727	194.832
									48.4149	64.9567	335.807	169.708				133.275	73.7699	290.357	181.737	405.023	249.708
									65.7238	63.08	131.396	124.534				85.9913	66.1879	52.1457	30.857	55.6714	21.7965
									147.806	113.297	218.274	156.035				71.1027	47.7827	53.5063	23.6628	39.8572	26.8383
									43.937	45.289	76.4695	67.7023				94.9235	42.4332	127.663	59.2426	147.071	65.7186
									63.9111	58.6919	79.004	93.7835				53.3708	28.0004	176.039	50.8921	138.82	66.3278
									28.5477	31.9144	118.167	92.6949				129.517	61.2522	57.6535	11.3098	269.491	125.73
									70.3061	57.8168	83.7558	62.9866				58.9531	15.6703	65.7728	24.3997	189.399	86.0511
									24.6211	25.9893	55.0605	41.8368				66.5121	30.998	169.536	83.5322
									35.9969	31.6187	252.575	115.18				130.773	64.35	152.876	26.3761
									104.475	102.293	30.0778	13.3097				72.7175	42.0434	172.839	89.6929
									52.6967	64.8192	180.619	137.825				91.2294	40.8355	39.0674	23.3645
									61.5871	54.9418	566.459	325.611				173.768	106.003	97.5907	56.0078
									20.7505	19.9526	163.257	146.377				168.474	80.7374	154.837	98.5102
									146.799	140.853	38.093	22.4975				143.134	95.0199	90.9113	29.6456
									40.3401	44.0543	433.972	342.844				87.6061	39.2392	36.0603	27.7793
									77.8466	77.4712	325.903	295.324				51.3974	26.9417	90.6098	46.076
									102.8	95.0603	96.7877	72.2336				147.921	85.0893	201.429	104.2
									122.32	107.903	125.425	143.106				252.397	136.32	76.5401	30.2732
									168.363	134.965	88.5157	81.9824				107.256	44.5762	252.341	133.244
									53.8516	40.1923	165.44	107.142				114.933	61.9055	157.55	68.5457
									167.954	115.099	158.15	150.062				230.787	114.705	82.4821	40.6374
									34.4931	41.3069	44.3725	44.0263				117.334	61.2869	284.152	115.984
									53.6922	58.0341	133.331	122.802						282.213	150.842
									86.1047	65.3804	233.462	168.856						75.9769	19.8178
									125.82	121.086	253.139	210.645						165.976	67.9268
											46.6943	30.6715						55.6304	27.3988
											731.724	498.528						166.045	49.2651
											27.4742	19.0673						182.093	52.7874
											212.862	135.848						134.185	50.688
											60.7571	34.3649						93.7006	65.2929
											390.33	214.709						131.825	59.1746
											86.6384	83.5507						119.869	42.2384
											268.411	144.227						101.194	36.7473
											128.213	82.1403						147.249	102.107
											227.825	147						92.0177	51.5337
											224.904	182.595						51.4454	22.1937
											158.219	103.004						116.694	59.2259
											91.5102	80.5061						103.812	51.7551
											61.3355	45.1899						116.961	59.5948
											86.7734	112.218						60.4548	26.8997
											89.2716	88.3598						63.4785	21.7614
											90.5251	94.4777
											47.7887	47.8098
											35.1553	47.9269
											137.639	112.525
											10.8508	14.1154
											135.249	140.065
											228.051	122.836
											62.6548	70.1811
	Figure 5g
	Time (min)	Wildtype
	0.00661667	0.442248	0.213876	0.405482	0.33545	0.276382	0.271664	0.382816	0.277931	0.566875	0.46412	0.518293	0.475655	0.704517	0.311847	0.499674	0.41942	0.32905	0.489284	0.415006	0.375411	0.31171	0.641235	0.704053	0.690238	0.524675	0.641593	0.556485	0.745958	0.64209	0.580888	0.520962	0.74398	0.840637	0.552381	0.724777	0.508513	0.344878	0.433992	0.526554	0.687423	0.645988	0.85488	0.653186	0.515815	0.789411	0.619048	0.889737	0.662078
	0.0646667	0.424037	0.220096	0.424386	0.34642	0.288945	0.265598	0.404677	0.297193	0.604375	0.498843	0.559959	0.508614	0.757842	0.337979	0.539414	0.452461	0.353631	0.523262	0.487691	0.454306	0.356361	0.734421	0.800111	0.732791	0.597922	0.735145	0.642957	0.851617	0.732422	0.659142	0.580756	0.842839	0.953899	0.624908	0.804154	0.597616	0.392778	0.494071	0.593785	0.687423	0.645988	0.85488	0.653186	0.515815	0.789411	0.619048	0.889737	0.662078
	0.11455	0.4641	0.228708	0.4362	0.356236	0.29397	0.285962	0.410269	0.301046	0.6075	0.507523	0.573171	0.51161	0.762233	0.339286	0.545277	0.459204	0.359218	0.527967	0.490621	0.457594	0.358888	0.741409	0.797335	0.779725	0.603117	0.733881	0.649233	0.845266	0.721191	0.653123	0.57732	0.845374	0.95333	0.621245	0.810089	0.602157	0.394252	0.498814	0.59887	0.647349	0.639245	0.828264	0.572853	0.521655	0.765616	0.549237	0.847328	0.651755
	0.165567	0.453694	0.229187	0.439509	0.355658	0.295226	0.280763	0.407219	0.299395	0.601875	0.509838	0.572663	0.510861	0.759097	0.337979	0.543974	0.455833	0.356983	0.527444	0.47245	0.454964	0.356361	0.734421	0.778456	0.772841	0.596883	0.709861	0.662483	0.846998	0.722656	0.619263	0.593814	0.82763	0.931133	0.610256	0.793027	0.589103	0.392778	0.500395	0.597175	0.70037	0.679029	0.80038	0.659834	0.530414	0.800714	0.631993	0.878711	0.684102
	0.216583	0.469823	0.229187	0.440926	0.353926	0.29397	0.283795	0.408744	0.301046	0.605	0.514468	0.580793	0.513109	0.759097	0.33885	0.547883	0.45853	0.359218	0.529535	0.470106	0.454964	0.356361	0.728014	0.78623	0.770338	0.597922	0.731985	0.635983	0.842379	0.722656	0.642588	0.593127	0.825095	0.931133	0.605861	0.793027	0.594211	0.394252	0.498024	0.60226	0.694821	0.685098	0.847909	0.654848	0.523601	0.791791	0.627369	0.866836	0.680661
	0.26445	0.431322	0.222967	0.433365	0.344111	0.290201	0.267764	0.409253	0.303797	0.601875	0.51794	0.58435	0.513858	0.759097	0.341463	0.55114	0.461227	0.365363	0.53058	0.475381	0.454306	0.356361	0.732673	0.778456	0.771589	0.596364	0.731353	0.661785	0.85739	0.683105	0.639579	0.596564	0.826362	0.928856	0.605861	0.795252	0.595914	0.393515	0.499605	0.602825	0.710851	0.691841	0.863752	0.663712	0.531873	0.787626	0.630606	0.877014	0.682037
	0.314217	0.425598	0.219617	0.431474	0.338337	0.285804	0.262132	0.409253	0.303797	0.601875	0.51794	0.579776	0.51236	0.757215	0.341028	0.551792	0.461902	0.367598	0.531103	0.495897	0.466141	0.35973	0.741409	0.785675	0.767835	0.599481	0.731353	0.665272	0.841801	0.708008	0.644846	0.609622	0.843473	0.949915	0.618315	0.813056	0.61748	0.403095	0.505929	0.606215	0.656597	0.652731	0.814322	0.433795	0.531873	0.754313	0.60749	0.857506	0.67722
	0.365383	0.470343	0.233014	0.455104	0.353349	0.296482	0.27643	0.411795	0.305999	0.60625	0.523727	0.587398	0.513109	0.756587	0.342334	0.556352	0.463924	0.372626	0.534762	0.47714	0.454306	0.358045	0.734421	0.774014	0.767835	0.6	0.730089	0.669456	0.845266	0.71582	0.633559	0.600687	0.823194	0.925441	0.60293	0.787092	0.603859	0.3972	0.501976	0.60452	0.655364	0.650708	0.811787	0.623269	0.498297	0.759667	0.601942	0.85581	0.667584
	0.41545	0.473465	0.237799	0.462665	0.353349	0.297739	0.282929	0.41332	0.30765	0.60375	0.527778	0.594004	0.513858	0.75596	0.341028	0.558958	0.464599	0.371508	0.532671	0.426729	0.438527	0.348778	0.728014	0.747918	0.767209	0.597403	0.718078	0.655509	0.846998	0.713379	0.626787	0.587629	0.791508	0.889585	0.572161	0.739614	0.576617	0.392041	0.517787	0.605085	0.661529	0.649359	0.807351	0.619945	0.495377	0.751338	0.596394	0.857506	0.669649
	0.46665	0.491155	0.241627	0.475898	0.361432	0.304648	0.288562	0.414845	0.3082	0.601875	0.525463	0.596037	0.51236	0.754078	0.341463	0.558958	0.465273	0.378212	0.537376	0.497069	0.470743	0.362258	0.745486	0.771793	0.775344	0.598442	0.726296	0.677127	0.838915	0.712402	0.636569	0.61512	0.83967	0.944792	0.618315	0.801929	0.623156	0.406043	0.511462	0.613559	0.65783	0.65408	0.806084	0.616621	0.494404	0.751338	0.597319	0.853265	0.67309
	0.514117	0.429761	0.225359	0.451796	0.338915	0.288945	0.260832	0.41332	0.310952	0.6	0.524884	0.591972	0.510861	0.752823	0.340592	0.564169	0.46797	0.37933	0.533717	0.437866	0.438527	0.348778	0.72219	0.752915	0.758448	0.593247	0.733881	0.677824	0.804273	0.720703	0.616253	0.586254	0.781369	0.886739	0.5663	0.732938	0.575482	0.391304	0.497233	0.60565	0.653514	0.647336	0.801648	0.61385	0.494891	0.744795	0.597781	0.851569	0.660014
	0.56545	0.48127	0.24067	0.477316	0.355658	0.300251	0.279029	0.414337	0.311502	0.603125	0.512153	0.600102	0.508614	0.752196	0.340592	0.567427	0.469319	0.375978	0.53999	0.501758	0.472058	0.364785	0.748398	0.761244	0.744055	0.598961	0.726928	0.67643	0.831409	0.711426	0.617758	0.615808	0.833967	0.941377	0.617582	0.797478	0.625993	0.370671	0.515415	0.60791	0.574599	0.577208	0.71673	0.54349	0.444282	0.69423	0.558946	0.806616	0.643496
	0.6154	0.485432	0.242105	0.477788	0.356813	0.301508	0.284229	0.411286	0.314254	0.603125	0.523727	0.604167	0.508614	0.750941	0.339721	0.56873	0.471342	0.383799	0.543649	0.474795	0.464168	0.361415	0.712289	0.759578	0.760325	0.598961	0.725664	0.683403	0.842956	0.709473	0.623025	0.611684	0.819392	0.920319	0.601465	0.773739	0.614075	0.404569	0.513834	0.59548	0.652898	0.640593	0.790875	0.607202	0.488078	0.739441	0.594545	0.852417	0.671025
	0.664367	0.440166	0.2311	0.459357	0.33776	0.290829	0.266464	0.414845	0.315905	0.598125	0.521412	0.604675	0.508614	0.747177	0.337979	0.573941	0.474039	0.391061	0.541035	0.488863	0.464826	0.353833	0.733838	0.758468	0.755319	0.595844	0.712389	0.684798	0.844111	0.70459	0.620015	0.611684	0.81749	0.920319	0.601465	0.772255	0.614075	0.406043	0.515415	0.583051	0.652281	0.636548	0.785171	0.579501	0.489538	0.740631	0.591771	0.84648	0.669649
	0.715083	0.451613	0.233493	0.463611	0.339492	0.291457	0.270797	0.410778	0.315905	0.60125	0.521412	0.607215	0.505618	0.742785	0.336672	0.572638	0.472016	0.391061	0.535808	0.433763	0.439185	0.352991	0.655795	0.677957	0.756571	0.594286	0.723135	0.68689	0.811201	0.700684	0.607976	0.597938	0.777567	0.880478	0.569963	0.723294	0.581725	0.398674	0.510672	0.612994	0.658446	0.631827	0.785171	0.598892	0.486618	0.742415	0.591308	0.787956	0.67309
	0.76465	0.437565	0.232057	0.462665	0.336028	0.289573	0.264298	0.405186	0.317556	0.596875	0.521991	0.609248	0.505618	0.742785	0.335801	0.573941	0.47269	0.394972	0.535808	0.505275	0.474688	0.367313	0.735003	0.737368	0.738423	0.596364	0.721871	0.695258	0.807737	0.699707	0.619263	0.619931	0.82763	0.931133	0.614652	0.780415	0.634506	0.412675	0.520949	0.620339	0.573983	0.565745	0.698986	0.531856	0.43309	0.680547	0.548775	0.795589	0.647626
	0.816467	0.510406	0.254067	0.502363	0.366628	0.312186	0.300693	0.420437	0.32306	0.608125	0.52662	0.619411	0.507116	0.752823	0.336237	0.579153	0.475388	0.396648	0.547308	0.485346	0.474688	0.364785	0.709959	0.735147	0.767209	0.597922	0.720607	0.696653	0.836028	0.703613	0.611738	0.617869	0.811153	0.913489	0.600733	0.761128	0.618615	0.409727	0.516206	0.593785	0.65783	0.631153	0.775665	0.590582	0.482725	0.735872	0.58761	0.844784	0.682037
	0.865517	0.493236	0.250718	0.497164	0.357968	0.305905	0.286828	0.414845	0.320308	0.60375	0.525463	0.605691	0.50412	0.745295	0.335801	0.57785	0.474713	0.4	0.541558	0.454279	0.429323	0.355518	0.697146	0.7407	0.755319	0.600519	0.693426	0.700139	0.826212	0.695801	0.574116	0.605498	0.787072	0.889015	0.579487	0.728487	0.595346	0.404569	0.518577	0.620339	0.657213	0.625759	0.766793	0.584488	0.479319	0.687686	0.585298	0.839695	0.683414
	0.915433	0.495317	0.252632	0.500945	0.356236	0.307789	0.287695	0.41637	0.32251	0.60375	0.524306	0.61687	0.496629	0.747804	0.33493	0.580456	0.476062	0.403911	0.53999	0.508206	0.483235	0.368997	0.738497	0.749028	0.754693	0.604156	0.716182	0.703626	0.827367	0.698242	0.617758	0.626804	0.823194	0.930563	0.617582	0.777448	0.636209	0.417833	0.528854	0.627119	0.694821	0.651382	0.795311	0.479224	0.488078	0.746579	0.600092	0.860899	0.697866
	0.964233	0.447971	0.242105	0.481096	0.338915	0.295854	0.267331	0.413828	0.32306	0.600625	0.521991	0.612805	0.498876	0.742158	0.334059	0.58241	0.476736	0.403352	0.534239	0.510551	0.490467	0.371525	0.741409	0.741255	0.763454	0.608831	0.723767	0.706416	0.82679	0.695801	0.619263	0.629553	0.826996	0.937962	0.624176	0.781157	0.639047	0.421518	0.534387	0.632203	0.658446	0.615644	0.755387	0.595568	0.466667	0.724569	0.580675	0.83715	0.679972
	1.01507	0.479709	0.255024	0.5	0.353926	0.307789	0.284229	0.415353	0.326362	0.598125	0.522569	0.612805	0.500375	0.736512	0.335801	0.586319	0.477411	0.407821	0.533194	0.458382	0.463511	0.361415	0.695981	0.733481	0.749061	0.605714	0.714286	0.705718	0.825058	0.693848	0.603461	0.614433	0.792142	0.894138	0.590476	0.730712	0.605562	0.409727	0.528854	0.627119	0.659063	0.46797	0.759823	0.591136	0.444769	0.71743	0.577901	0.82782	0.678596
	1.06662	0.519251	0.263636	0.516541	0.363164	0.315955	0.301127	0.425013	0.334067	0.615	0.532986	0.630081	0.510861	0.757215	0.343641	0.597394	0.4882	0.416201	0.54574	0.441383	0.458909	0.357203	0.72219	0.73126	0.750939	0.607273	0.713654	0.711297	0.842379	0.694336	0.603461	0.606873	0.776933	0.876494	0.579487	0.714392	0.591373	0.408253	0.509881	0.625424	0.655364	0.623061	0.751584	0.593352	0.478832	0.727543	0.592233	0.815098	0.686855
	1.11537	0.502601	0.26555	0.509452	0.360277	0.313442	0.292894	0.41332	0.331315	0.58875	0.521412	0.61687	0.503371	0.74404	0.346254	0.592834	0.483479	0.416201	0.533194	0.478898	0.480605	0.367313	0.682003	0.735147	0.755945	0.611429	0.717446	0.708508	0.834296	0.696289	0.612491	0.626117	0.811153	0.918042	0.615385	0.756677	0.628263	0.414886	0.534387	0.631638	0.65598	0.610249	0.709759	0.590582	0.475426	0.694825	0.57374	0.832061	0.671025
	1.16473	0.566597	0.351196	0.693762	0.537529	0.332915	0.35052	0.447382	0.427628	0.629375	0.596644	0.708333	0.573034	0.784818	0.723432	0.660586	0.540121	0.49162	0.60115	0.495897	0.483235	0.368155	0.735585	0.742365	0.747184	0.611429	0.721239	0.727336	0.838915	0.703613	0.613995	0.630928	0.813688	0.916904	0.616117	0.750742	0.630533	0.422992	0.53913	0.636158	0.661529	0.612272	0.734474	0.593352	0.479319	0.71624	0.577901	0.854962	0.673778
	1.21428	0.670656	0.521531	0.836011	0.784065	0.356784	0.564558	0.557702	0.667034	0.78125	0.763889	0.834858	0.683146	0.84128	0.84277	0.790228	0.666217	0.651955	0.72138	0.491208	0.479947	0.36984	0.709377	0.732926	0.738423	0.584416	0.657396	0.716876	0.832564	0.685547	0.541008	0.626117	0.806717	0.91292	0.611722	0.734421	0.625426	0.422255	0.53913	0.634463	0.65598	0.605529	0.73891	0.59169	0.476399	0.710886	0.57374	0.828668	0.669649
	1.26557	0.886056	0.777033	0.899338	0.935912	0.420226	0.857452	0.839349	0.849752	0.93	0.887731	0.932419	0.785768	0.898369	0.895906	0.845603	0.80445	0.802793	0.888134	0.504689	0.491782	0.377422	0.726849	0.722376	0.720901	0.588571	0.701643	0.709902	0.814088	0.651367	0.601956	0.629553	0.816223	0.922026	0.611722	0.706973	0.631669	0.42594	0.53913	0.624859	0.654131	0.598786	0.731939	0.589474	0.475426	0.698394	0.569117	0.816794	0.663455
	1.31535	0.934964	0.900957	0.931474	0.990185	0.477387	0.930243	0.903406	0.905338	0.963125	0.91088	0.930386	0.862921	0.910916	0.924652	0.851466	0.874579	0.855866	0.934658	0.474795	0.483235	0.374052	0.729179	0.709051	0.705882	0.576104	0.7067	0.703626	0.831409	0.682129	0.586155	0.610309	0.792142	0.890723	0.573626	0.709941	0.623723	0.426676	0.527273	0.616384	0.647349	0.59474	0.722433	0.58615	0.473966	0.691255	0.56773	0.807464	0.657261
	1.36603	0.94641	0.914833	0.944707	1.00808	0.530151	0.94844	0.905948	0.9235	0.9775	0.927662	0.928862	0.925843	0.917817	0.949042	0.865798	0.910991	0.889385	0.932567	0.504689	0.529915	0.394271	0.806639	0.712937	0.709637	0.595325	0.747788	0.714784	0.825058	0.731445	0.592175	0.614433	0.801014	0.897553	0.573626	0.704006	0.635641	0.453206	0.532016	0.627684	0.645499	0.589346	0.719899	0.593352	0.478345	0.689471	0.585761	0.807464	0.669649
	1.41428	0.861603	0.863158	0.910681	0.971132	0.562814	0.887782	0.91154	0.93836	0.983125	0.943866	0.925305	0.95206	0.922208	0.969077	0.876221	0.929198	0.910056	0.930476	0.433763	0.619329	0.395956	0.841002	0.742365	0.744681	0.635325	0.79646	0.752441	0.841801	0.850098	0.577878	0.593814	0.764259	0.840637	0.512821	0.632789	0.589103	0.467207	0.525692	0.639548	0.572133	0.535401	0.650824	0.530748	0.438929	0.640095	0.571429	0.760814	0.640743
	1.465	0.977107	0.925837	0.975898	1.04561	0.65892	0.990901	0.929842	0.959824	1.00687	0.96412	0.930386	0.971536	0.927854	0.981707	0.892508	0.948753	0.930168	0.936749	0.4449	0.710059	0.430497	0.85032	0.810106	0.804756	0.720519	0.848925	0.797768	0.8597	0.87207	0.591422	0.602062	0.791508	0.830962	0.531868	0.606825	0.582293	0.507738	0.537549	0.645198	0.648582	0.587323	0.712928	0.590582	0.475426	0.680547	0.612113	0.798982	0.657949
	1.51453	0.864724	0.865072	0.912571	0.98037	0.684045	0.902946	0.918658	0.972482	1.00875	0.972801	0.924797	0.969288	0.931619	0.994774	0.903583	0.968307	0.953073	0.91793	0.538101	0.785667	0.502949	0.883518	0.873959	0.873592	0.803117	0.891909	0.855649	0.863164	0.884766	0.629797	0.652921	0.897972	0.89926	0.592674	0.652819	0.639047	0.589536	0.580237	0.740678	0.640567	0.577883	0.705323	0.575623	0.468127	0.66627	0.604253	0.78117	0.641432
	1.56578	1	0.932536	0.989603	1.06813	0.805276	1.01906	0.938993	0.986791	1.0275	0.990162	0.932419	0.976779	0.944166	1.00174	0.911401	0.983817	0.974302	0.936226	0.532825	0.783037	0.569503	0.889342	0.922265	0.938673	0.837403	0.91024	0.861227	0.894342	0.899902	0.648608	0.678351	0.922687	0.898122	0.587546	0.628338	0.633371	0.649963	0.617391	0.772316	0.634402	0.573163	0.700887	0.553463	0.459367	0.656157	0.596394	0.771841	0.629043
	1.6165	1.01717	0.948325	0.997637	1.08372	0.883166	1.03726	0.951195	1.00605	1.03937	0.997106	0.934451	0.982022	0.949184	1.00958	0.927036	0.996628	0.979888	0.94093	0.580891	0.806706	0.669756	0.912638	0.963354	0.994368	0.851429	0.918458	0.865411	0.900115	0.914551	0.697517	0.727835	0.958175	0.940239	0.632234	0.643175	0.66118	0.723655	0.633992	0.835593	0.633169	0.570465	0.693283	0.560111	0.453528	0.648424	0.589921	0.760814	0.61872
	1.66667	0.996358	0.935407	0.990076	1.06986	0.90892	1.0234	0.956279	1.01266	1.05125	1.00231	0.932419	0.985768	0.954203	1.01524	0.93355	1.01011	1.00168	0.936226	0.589097	0.804076	0.745577	0.914968	0.97668	1.00125	0.864935	0.914033	0.868898	0.918591	0.932129	0.735139	0.753952	0.934094	0.951622	0.648352	0.633531	0.673666	0.753132	0.684585	0.853107	0.628237	0.568442	0.687579	0.559557	0.453528	0.6395	0.586223	0.759118	0.611838
	1.71448	0.914152	0.895215	0.944234	1.02945	0.876256	0.94974	0.966446	1.02807	1.05812	1.01042	0.936484	0.982772	0.956713	1.0257	0.947231	1.02832	1.02402	0.937271	0.618992	0.811308	0.815501	0.922539	0.983898	1.0025	0.878961	0.91909	0.880056	0.939954	0.946777	0.785553	0.781443	0.932193	0.969266	0.689377	0.645401	0.701476	0.781872	0.746245	0.844068	0.622688	0.567094	0.683143	0.560111	0.454015	0.629982	0.5816	0.754029	0.601514
	1.76428	0.91051	0.895694	0.94707	1.02656	0.884422	0.954939	0.970513	1.03192	1.06438	1.01562	0.931402	0.990262	0.960477	1.02787	0.945928	1.029	1.02793	0.941976	0.658265	0.824458	0.861837	0.93477	0.98945	0.980601	0.897662	0.940582	0.887727	0.931293	0.959961	0.854778	0.827491	0.954373	0.99317	0.740659	0.668398	0.738933	0.811349	0.794466	0.864407	0.621455	0.565745	0.676172	0.561219	0.456448	0.627603	0.584836	0.74894	0.593944
	1.81435	0.92872	0.901435	0.962193	1.03984	0.898241	0.971837	0.97153	1.03687	1.07187	1.02199	0.926829	0.996255	0.965496	1.03136	0.956352	1.03169	1.03073	0.943544	0.688159	0.829717	0.891323	0.938847	0.995003	0.985607	0.913247	0.947535	0.896095	0.943418	0.955566	0.902182	0.85567	0.956907	1.00057	0.782418	0.689169	0.770715	0.814296	0.822134	0.866102	0.676326	0.600135	0.709759	0.601108	0.488564	0.644259	0.610726	0.762511	0.600138
	1.8662	1.02549	0.950239	1.00425	1.09527	0.930276	1.05286	0.988307	1.04733	1.0825	1.02373	0.936992	1.003	0.973024	1.03354	0.960912	1.04383	1.03687	0.947726	0.719226	0.838264	0.926706	0.948748	1.00278	0.97622	0.917922	0.945006	0.900976	0.944573	0.962402	0.937547	0.874227	0.958175	1.00797	0.828571	0.716617	0.797957	0.818718	0.84585	0.871186	0.616523	0.565745	0.668568	0.54349	0.463747	0.61511	0.59963	0.737913	0.580179
	1.91457	0.927159	0.896651	0.952741	1.03349	0.894472	0.971837	0.979664	1.05283	1.08375	1.02662	0.92937	1.0015	0.971142	1.03876	0.966775	1.05057	1.05084	0.936226	0.745604	0.851414	0.935131	0.958066	0.99889	1.02753	0.939221	0.96397	0.913529	0.957852	0.976562	0.969902	0.890722	0.972117	1.01878	0.865201	0.745549	0.833144	0.826087	0.867984	0.878531	0.614057	0.564396	0.662864	0.566205	0.46472	0.607377	0.611188	0.732824	0.572608
	1.96578	1.03174	0.952153	1.00945	1.09815	0.942211	1.06456	0.992883	1.05779	1.09125	1.03356	0.932927	1.00749	0.979297	1.03702	0.968078	1.05394	1.0486	0.945635	0.769637	0.855358	0.934288	0.955154	1.0111	1.03191	0.944416	0.968394	0.91841	0.954965	0.983398	1.00527	0.905842	0.975285	1.02106	0.898901	0.767062	0.863791	0.831245	0.884585	0.887571	0.609125	0.564396	0.659062	0.571191	0.46764	0.606187	0.647712	0.729432	0.566414
	2.01645	1.0666	0.963158	1.02741	1.1149	0.961683	1.09575	0.997966	1.06659	1.09563	1.03588	0.931402	1.00974	0.984316	1.03789	0.969381	1.05934	1.05922	0.948772	0.800117	0.86785	0.941028	0.967967	1.02277	1.05194	0.954286	0.970291	0.928173	0.961894	0.992188	1.0316	0.918213	0.981622	1.02846	0.919414	0.790059	0.891033	0.833456	0.896443	0.892655	0.606042	0.562374	0.657795	0.570637	0.473966	0.607377	0.709663	0.723494	0.559532
	2.06593	1.05723	0.946411	1.01654	1.10739	0.955402	1.06153	0.992883	1.06879	1.1	1.03472	0.92937	1.00524	0.983061	1.04007	0.972638	1.06271	1.06872	0.946681	0.81653	0.863248	0.922494	0.970879	1.02499	1.05945	0.957403	0.976612	0.934449	0.953811	0.982422	1.03536	0.920275	0.991762	1.02675	0.939194	0.816766	0.906356	0.835667	0.894862	0.897175	0.609125	0.569117	0.653992	0.587258	0.491971	0.612136	0.770227	0.72095	0.554026
	2.11482	0.969303	0.905742	0.968336	1.05658	0.928392	1.0104	0.989832	1.06769	1.09688	1.03704	0.913618	1.00674	0.979297	1.04268	0.975896	1.06811	1.06983	0.939362	0.838218	0.877055	0.942713	0.975539	1.02665	1.06258	0.968312	0.981037	0.93166	0.9694	0.992188	1.02634	0.922337	0.986058	1.02618	0.958242	0.844955	0.900114	0.841562	0.898024	0.89774	0.604192	0.571814	0.646388	0.596676	0.524574	0.618084	0.821082	0.718405	0.55265
	2.16547	1.04058	0.938756	1.0156	1.09815	0.958543	1.07669	0.988815	1.0721	1.10312	1.03704	0.911077	1.00449	0.988708	1.03789	0.975896	1.06945	1.06425	0.941976	0.873388	0.885602	0.939343	0.982528	1.04109	1.06195	0.975584	0.984829	0.944909	0.95843	0.99707	1.02408	0.927148	0.996831	1.02903	0.982418	0.876113	0.902384	0.843773	0.902767	0.906215	0.543157	0.5118	0.584284	0.545706	0.505109	0.579417	0.78687	0.677693	0.52512
	2.21527	1.04422	0.928708	1.00945	1.09642	0.960427	1.04766	0.985257	1.07155	1.10062	1.03588	0.897866	1.003	0.99059	1.04094	0.979805	1.07215	1.07765	0.936749	0.869871	0.884944	0.937658	0.98311	1.03609	1.07259	0.976104	0.985461	0.949093	0.968245	0.976562	1.01354	0.928522	0.996198	1.0239	0.984615	0.888724	0.885925	0.842299	0.896443	0.905085	0.545006	0.512475	0.576046	0.573961	0.566423	0.58953	0.801202	0.670908	0.533379
	2.2654	1.08221	0.940191	1.0345	1.12587	0.982412	1.08362	0.994408	1.0809	1.10688	1.03877	0.886179	1.00075	0.991217	1.04007	0.981107	1.07552	1.07877	0.947203	0.883939	0.888231	0.934288	0.98544	1.04275	1.0632	0.983377	0.990518	0.953278	0.980947	1	1.01053	0.92921	0.996198	1.0148	0.988278	0.912463	0.883087	0.843036	0.898814	0.907345	0.678175	0.602158	0.669835	0.706925	0.720195	0.681737	0.895978	0.732824	0.576738
	2.31558	1.08169	0.930622	1.03261	1.12413	0.985553	1.08795	0.987799	1.0831	1.1075	1.03819	0.872459	0.996255	0.993099	1.03963	0.983062	1.0762	1.07933	0.945112	0.900352	0.894149	0.934288	0.988934	1.04775	1.07071	0.982857	0.991783	0.960948	0.983834	1.00391	1.00828	0.931271	1.0019	1.00683	0.994872	0.938427	0.883087	0.842299	0.900395	0.912429	0.642417	0.567094	0.630545	0.693075	0.73674	0.676978	0.866852	0.70229	0.54852
	2.3658	1.04214	0.899522	1.01181	1.09353	0.961683	1.05503	0.967972	1.07595	1.105	1.03241	0.841463	0.99176	0.993099	1.03615	0.985668	1.07687	1.08212	0.931521	0.905627	0.900723	0.930918	0.991846	1.04609	1.07572	0.98961	0.994943	0.964435	0.98903	1.01709	1.00752	0.934708	1.0038	1.00114	1.00293	0.959199	0.880817	0.842299	0.900395	0.916384	0.657213	0.564396	0.625475	0.710249	0.795134	0.698394	0.871937	0.701442	0.575361
	2.41435	0.979188	0.858373	0.982042	1.06062	0.941583	1.0234	0.962888	1.0798	1.10312	1.03183	0.809959	0.988764	0.989335	1.03179	0.987622	1.07687	1.08045	0.928907	0.900938	0.903353	0.928391	0.993593	1.0422	1.08135	0.991169	1	0.96583	0.989607	1.0166	1.01053	0.934708	1.00634	0.998293	1.01099	0.979228	0.877412	0.845247	0.899605	0.918644	0.673243	0.559002	0.622307	0.726316	0.83017	0.742415	0.868239	0.701442	0.593944
	2.46483	1.0411	0.869378	1.00945	1.09238	0.955402	1.04809	0.948653	1.0776	1.10438	1.02951	0.780996	0.981273	0.993726	1.02875	0.985016	1.07755	1.08324	0.919498	0.893318	0.904011	0.925864	0.994176	1.04775	1.08135	0.987532	0.998104	0.970014	0.982679	1.02002	1.00752	0.935395	1.00634	0.986909	1.01612	0.987389	0.875142	0.842299	0.901186	0.918644	0.737361	0.592043	0.648289	0.798338	0.893431	0.804878	0.897827	0.721798	0.616655
	2.51618	1.04527	0.856459	1.01465	1.09411	0.960427	1.05633	0.943569	1.08586	1.11375	1.03588	0.759146	0.982772	1.00314	1.03746	0.991531	1.08901	1.08994	0.921589	0.883939	0.910585	0.923336	0.997088	1.0472	1.08698	0.995325	0.999368	0.970014	0.986721	1.02051	1.00677	0.937457	1.00951	0.98008	1.02051	1.00519	0.876844	0.843036	0.903557	0.922599	0.709618	0.567094	0.612167	0.787258	0.859367	0.816181	0.869626	0.695505	0.612526
	2.56453	0.977107	0.809569	0.982987	1.05774	0.937814	1.02296	0.927809	1.09026	1.11437	1.03472	0.739837	0.972285	1	1.03397	0.992834	1.08833	1.0905	0.915839	0.876319	0.911243	0.915754	0.998835	1.0533	1.08135	0.996364	1.00569	0.974895	0.991339	1.01807	1.00376	0.937457	1.01204	0.973819	1.01832	1.01855	0.871737	0.846721	0.905138	0.923729	0.729346	0.570465	0.609632	0.809972	0.86326	0.837002	0.871475	0.691264	0.622161
	2.61543	1.0666	0.787081	1.02221	1.097	0.954146	1.08492	0.886121	1.0831	1.10438	1.02488	0.69563	0.944569	0.992472	1.01699	0.986319	1.07822	1.08492	0.893884	0.86694	0.91716	0.915754	1.00349	1.04831	1.08949	0.999481	1.01011	0.981172	0.986721	1.02051	1.00527	0.939519	1.02091	0.968127	1.01758	1.03783	0.870602	0.848195	0.90751	0.927684	0.742293	0.565071	0.598859	0.812742	0.860827	0.854253	0.876098	0.688719	0.635926
	2.66515	1.00416	0.713876	0.982514	1.0485	0.895729	1.04636	0.795628	1.05559	1.08125	1.00926	0.666159	0.913858	0.973651	0.972561	0.971987	1.06541	1.07095	0.836905	0.863423	0.917817	0.909014	1.00641	1.04942	1.09449	1.00468	1.01138	0.983264	1.00289	1.02441	0.995485	0.938832	1.02218	0.949345	1.00586	1.04377	0.865494	0.847458	0.904348	0.928249	0.760789	0.563722	0.595691	0.823269	0.858394	0.860202	0.874711	0.688719	0.64969
	2.71528	0.967222	0.675598	0.951796	1.02714	0.856156	1.0078	0.736655	1.04348	1.06313	0.994213	0.652439	0.886142	0.959849	0.931185	0.961564	1.05732	1.0581	0.795086	0.77374	0.885602	0.878686	1.00058	1.03998	1.08385	1.00156	1.01201	0.982566	1.00115	1.01904	0.963883	0.910653	0.984791	0.889585	0.945055	0.982196	0.81328	0.826824	0.893281	0.923164	0.780518	0.560351	0.591888	0.830471	0.854015	0.868531	0.877485	0.691264	0.656573
	2.7665	0.926119	0.653589	0.913043	0.985566	0.819724	0.999567	0.691408	1.01981	1.03937	0.975116	0.639228	0.866667	0.942911	0.884146	0.94658	1.05327	1.04525	0.756926	0.839977	0.919132	0.887953	1.00815	1.04609	1.08073	1.00156	1.01011	0.97629	0.995381	1.01758	0.96915	0.920275	1.01838	0.887877	0.970696	1.02671	0.835414	0.83493	0.887747	0.921469	0.793465	0.559002	0.58872	0.829917	0.858394	0.873885	0.881646	0.694656	0.664143
	2.81473	0.896982	0.64067	0.872873	0.957275	0.783291	0.961438	0.658871	0.997248	1.01937	0.958333	0.631606	0.850187	0.927227	0.848868	0.931596	1.0472	1.03631	0.724516	0.827081	0.91979	0.844987	1.00641	1.04275	1.06133	0.995325	0.970923	0.977685	0.993649	0.980957	0.948834	0.905155	1.01267	0.862834	0.953114	1.01484	0.821226	0.829035	0.87668	0.90565	0.819359	0.556305	0.586185	0.842659	0.858881	0.881023	0.886269	0.698897	0.682725
	2.86492	0.859521	0.62823	0.825614	0.924942	0.744975	0.94714	0.628876	0.972482	0.9975	0.936921	0.631098	0.835206	0.909034	0.810976	0.915961	1.04248	1.02514	0.692629	0.807151	0.918475	0.863521	1.00874	1.03054	1.07572	0.996364	1.00632	0.974895	0.990185	1.00732	0.921746	0.906529	1.01267	0.844622	0.938462	1.00742	0.810443	0.82535	0.865613	0.910169	0.835388	0.562374	0.59379	0.861496	0.868613	0.888162	0.892742	0.696353	0.708878
	2.91433	0.760146	0.594737	0.752836	0.864319	0.685302	0.853553	0.600915	0.943864	0.9725	0.913194	0.625508	0.820225	0.887077	0.779181	0.902932	1.03844	1.00838	0.658651	0.786049	0.920447	0.855939	1.00757	0.976124	1.06383	1.00156	1.00506	0.974198	0.986143	1.00977	0.887886	0.893471	1.01331	0.831531	0.930403	1.00074	0.798524	0.823139	0.860079	0.912429	0.738594	0.505057	0.532319	0.770083	0.786861	0.826294	0.835876	0.653096	0.691672
	2.96558	0.82154	0.626316	0.753308	0.887991	0.686558	0.886482	0.579054	0.913043	0.9525	0.89294	0.622967	0.80824	0.864492	0.752178	0.883388	1.03574	1.00279	0.638787	0.76143	0.923734	0.848357	1.01107	1.0261	1.05757	0.989091	0.896966	0.967922	0.985566	0.981445	0.878104	0.894845	1.01204	0.81901	0.935531	0.994807	0.786606	0.824613	0.854545	0.911864	0.844636	0.559676	0.587452	0.86759	0.869586	0.892326	0.892742	0.643766	0.735031
	3.0151	0.69667	0.566029	0.667297	0.78291	0.61495	0.769497	0.539908	0.872317	0.90875	0.870949	0.610264	0.796255	0.83187	0.728659	0.864495	1.03034	0.989385	0.590172	0.69871	0.900723	0.828981	1.00408	1.01832	1.05882	0.999481	1.00759	0.939331	0.968245	0.989258	0.848758	0.87079	0.987326	0.783153	0.898901	0.958457	0.727582	0.812822	0.841107	0.912429	0.80148	0.534727	0.572243	0.812742	0.821411	0.861392	0.868239	0.665818	0.735031
	3.06633	0.754943	0.596651	0.681474	0.786952	0.630025	0.798094	0.525674	0.833242	0.884375	0.847801	0.599085	0.785019	0.809285	0.702526	0.846906	1.0263	0.978212	0.560899	0.755569	0.94806	0.848357	1.01747	1.02499	1.04756	1.00052	1.00253	0.965132	0.966513	0.992676	0.843491	0.890034	1.02915	0.806488	0.945055	1.01409	0.73723	0.828298	0.845059	0.913559	0.864365	0.571814	0.603295	0.873684	0.86618	0.894111	0.895978	0.68363	0.770131
	3.11512	0.764828	0.604306	0.677221	0.767321	0.627513	0.783362	0.518556	0.795267	0.8525	0.822917	0.583841	0.766292	0.782936	0.683362	0.829967	1.02562	0.964804	0.534239	0.73095	0.944116	0.83235	1.02563	1.01333	1.03817	1.0026	1.02086	0.96304	0.964203	0.984375	0.826185	0.793814	1.02218	0.793967	0.936264	1.00297	0.692963	0.820929	0.832411	0.905085	0.835388	0.569791	0.602662	0.833241	0.792701	0.89649	0.90245	0.671756	0.792842
	3.16448	0.673257	0.561244	0.625236	0.691109	0.584799	0.679809	0.50788	0.751238	0.80875	0.792245	0.560467	0.74382	0.747177	0.663763	0.808469	1.02023	0.946369	0.497648	0.61313	0.872452	0.770008	0.995923	0.97668	1.03066	0.994286	0.999368	0.951883	0.919746	0.975098	0.79082	0.819244	0.951204	0.734775	0.854945	0.908012	0.632804	0.778187	0.800791	0.885311	0.853884	0.55563	0.583016	0.865928	0.860827	0.894111	0.905687	0.678541	0.807295
	3.21425	0.637357	0.543541	0.611059	0.654734	0.568467	0.630416	0.508897	0.710512	0.77375	0.766782	0.54878	0.716854	0.717691	0.639808	0.785668	1.01483	0.92514	0.481443	0.674091	0.91453	0.779275	1.01223	0.984453	1.02315	0.995844	1	0.946304	0.972864	0.970215	0.79082	0.817182	0.991762	0.765509	0.90989	0.96365	0.65891	0.790715	0.8	0.879661	0.897041	0.581254	0.618504	0.923546	0.888564	0.933968	0.935737	0.703986	0.823813
	3.2654	0.721644	0.570813	0.649338	0.682448	0.597362	0.676343	0.519065	0.682994	0.755	0.744792	0.54878	0.699625	0.697616	0.618467	0.766775	1.01011	0.905028	0.481965	0.671161	0.9119	0.760741	1.00116	0.980566	1.00188	0.997922	0.99115	0.933054	0.961316	0.960449	0.763732	0.810997	0.978454	0.763233	0.910623	0.956973	0.657775	0.776713	0.792095	0.871751	0.802713	0.535401	0.572243	0.831025	0.828224	0.711481	0.88442	0.654792	0.793531
	3.31442	0.638397	0.515311	0.60775	0.625866	0.561558	0.60182	0.517031	0.657677	0.728125	0.72338	0.546748	0.682397	0.666248	0.603223	0.747883	1.00607	0.884916	0.473079	0.671747	0.899408	0.745577	1.00058	0.961133	0.997497	0.962078	0.994943	0.926778	0.949769	0.945801	0.782543	0.793814	0.970849	0.768355	0.915751	0.957715	0.666288	0.768607	0.781818	0.857627	0.836621	0.534727	0.532319	0.836011	0.823844	0.878644	0.888118	0.664122	0.777013
	3.36668	0.674818	0.515311	0.626181	0.632794	0.574121	0.613085	0.52059	0.634562	0.7125	0.706019	0.555386	0.672659	0.651819	0.58885	0.730945	1.00135	0.861453	0.479352	0.602579	0.850756	0.706824	0.983692	0.946696	0.966834	0.98961	0.986726	0.90516	0.935912	0.928711	0.774266	0.749828	0.913181	0.737052	0.871062	0.896142	0.636209	0.738394	0.762055	0.844633	0.866215	0.552933	0.575412	0.883657	0.842336	0.8721	0.9043	0.652248	0.787337
	3.41513	0.623309	0.476077	0.599244	0.599885	0.552764	0.569324	0.522623	0.624106	0.6975	0.692708	0.561992	0.664419	0.632371	0.579704	0.719218	0.995954	0.840223	0.484579	0.69871	0.891519	0.724516	1.00641	0.950028	0.947434	0.993247	0.981037	0.891911	0.929561	0.912109	0.79985	0.762887	0.95057	0.780307	0.936264	0.959941	0.690692	0.754606	0.768379	0.839548	0.901356	0.543493	0.56654	0.884211	0.819465	0.892921	0.89043	0.656489	0.77839
	3.46637	0.66077	0.48756	0.620983	0.612009	0.566583	0.590555	0.529741	0.611447	0.685625	0.680556	0.574187	0.665169	0.628607	0.56446	0.710098	0.987862	0.810056	0.496602	0.615475	0.840237	0.685762	0.988352	0.92171	0.923655	0.988052	0.953224	0.872385	0.923788	0.89209	0.792325	0.729897	0.897338	0.752419	0.883516	0.898368	0.666856	0.728077	0.749407	0.823729	0.813194	0.510452	0.525982	0.800554	0.757664	0.837597	0.846047	0.626802	0.752925
	3.51478	0.6077	0.464115	0.598299	0.577945	0.547111	0.54766	0.530249	0.603192	0.6725	0.670139	0.577744	0.662921	0.620452	0.55662	0.701629	0.981794	0.787151	0.505489	0.689918	0.86522	0.695029	0.998253	0.929484	0.907384	0.981299	0.967762	0.856346	0.924942	0.862793	0.811889	0.746392	0.925222	0.789414	0.938462	0.952522	0.716799	0.738394	0.75336	0.815819	0.808261	0.50236	0.522814	0.807756	0.695864	0.850684	0.832178	0.62341	0.743978
	3.56428	0.579084	0.457895	0.585066	0.558891	0.535804	0.52383	0.532283	0.596588	0.661875	0.661458	0.587906	0.659925	0.612296	0.547038	0.691205	0.972353	0.761453	0.514375	0.699883	0.849441	0.69166	0.995341	0.906718	0.894243	0.982338	0.962073	0.839609	0.916282	0.842285	0.820166	0.743643	0.913181	0.795674	0.935531	0.947329	0.727015	0.733972	0.75415	0.803955	0.805795	0.473365	0.515843	0.801662	0.740633	0.848899	0.810448	0.615776	0.737784
	3.61428	0.572841	0.468421	0.59121	0.556005	0.536432	0.521664	0.532791	0.592735	0.655	0.657407	0.599085	0.664419	0.611669	0.539634	0.689251	0.962913	0.732961	0.52483	0.72626	0.844181	0.69166	0.994176	0.903387	0.872966	0.983896	0.946903	0.822176	0.899538	0.821777	0.828442	0.746392	0.907478	0.804212	0.947253	0.956231	0.741203	0.732498	0.762055	0.796045	0.80148	0.496966	0.513942	0.798892	0.73528	0.852469	0.797966	0.609839	0.737784
	3.66583	0.644641	0.517225	0.632325	0.592379	0.569724	0.57799	0.544992	0.590534	0.653125	0.654514	0.610264	0.668914	0.609787	0.531359	0.681433	0.950775	0.708939	0.543649	0.710434	0.817883	0.683235	0.986022	0.883398	0.862954	0.978701	0.936789	0.803347	0.907621	0.794922	0.829195	0.742955	0.881496	0.796813	0.931868	0.933234	0.73269	0.724392	0.765217	0.781921	0.805795	0.494943	0.512041	0.804986	0.73528	0.856038	0.782247	0.607294	0.723331
	3.71452	0.546826	0.48756	0.586011	0.542725	0.530779	0.509965	0.534825	0.58393	0.639375	0.647569	0.610264	0.669663	0.602258	0.523519	0.679479	0.937289	0.689944	0.542603	0.747362	0.827087	0.699242	0.998253	0.883398	0.846058	0.978701	0.928571	0.791492	0.882217	0.774414	0.848006	0.756701	0.886565	0.817871	0.96044	0.948071	0.757662	0.737657	0.78419	0.784181	0.797164	0.491571	0.505703	0.79723	0.73382	0.857823	0.764679	0.599661	0.715761
	3.76457	0.531217	0.497129	0.584594	0.531755	0.528894	0.505199	0.534825	0.580077	0.635625	0.644097	0.617378	0.670412	0.601631	0.519164	0.672964	0.922454	0.672067	0.546785	0.716882	0.790927	0.683235	0.979616	0.86563	0.834168	0.96987	0.914033	0.774059	0.885681	0.751953	0.838224	0.745017	0.852345	0.796813	0.931136	0.920623	0.741771	0.719234	0.777866	0.770057	0.799014	0.490223	0.503802	0.79723	0.730414	0.859012	0.752658	0.59542	0.707502
	3.81467	0.520812	0.510048	0.584121	0.527714	0.530151	0.5	0.537875	0.577876	0.634375	0.641782	0.623476	0.674906	0.603513	0.513066	0.671661	0.908294	0.657542	0.556194	0.721571	0.778435	0.68155	0.972627	0.846197	0.821652	0.968312	0.905815	0.766388	0.879908	0.725098	0.840482	0.743643	0.834601	0.800228	0.928205	0.906528	0.740636	0.723655	0.782609	0.761017	0.793465	0.485502	0.498099	0.795014	0.732847	0.857228	0.737864	0.592027	0.700619
	3.86538	0.573881	0.551196	0.617202	0.559469	0.557789	0.545494	0.544484	0.575674	0.635	0.642361	0.633638	0.679401	0.608532	0.501742	0.669055	0.892785	0.646369	0.570831	0.763775	0.785667	0.696714	0.984275	0.847862	0.812265	0.97039	0.891909	0.75802	0.85739	0.708008	0.860045	0.760825	0.841572	0.817871	0.954579	0.918398	0.764472	0.737657	0.8	0.764407	0.791615	0.483479	0.493029	0.79446	0.730414	0.855443	0.727693	0.586938	0.689608
	3.91548	0.524454	0.530622	0.585539	0.525982	0.536432	0.501733	0.539908	0.572372	0.628125	0.637153	0.631606	0.679401	0.602886	0.493467	0.665798	0.87795	0.636313	0.57449	0.724502	0.752794	0.680708	0.957484	0.818434	0.802879	0.958442	0.873578	0.748954	0.864896	0.683594	0.851016	0.746392	0.806717	0.795674	0.92381	0.87908	0.739501	0.725129	0.788933	0.746328	0.692355	0.428186	0.439797	0.700277	0.653528	0.790601	0.664817	0.552163	0.646937
	3.96495	0.539542	0.545455	0.588847	0.530023	0.542085	0.509532	0.542959	0.574573	0.63	0.634259	0.635671	0.68015	0.603513	0.482143	0.665798	0.861092	0.628492	0.587036	0.723916	0.744247	0.68155	0.951077	0.805664	0.79224	0.958442	0.862832	0.746165	0.8597	0.666992	0.851768	0.747079	0.796578	0.79169	0.922344	0.867953	0.739501	0.723655	0.791304	0.742373	0.84402	0.501011	0.52218	0.828809	0.757664	0.883403	0.725844	0.597964	0.68479
	4.01553	0.581165	0.576077	0.612004	0.546189	0.557789	0.526863	0.54245	0.571822	0.62875	0.631366	0.639228	0.682397	0.611041	0.469512	0.663192	0.838166	0.622346	0.596445	0.725088	0.734385	0.683235	0.937682	0.79789	0.786608	0.957403	0.845765	0.740586	0.853349	0.649902	0.853273	0.747079	0.784537	0.789414	0.919414	0.851632	0.733825	0.72734	0.795257	0.738418	0.781751	0.469993	0.484157	0.779501	0.725061	0.848305	0.693481	0.574215	0.654508
	4.06558	0.608221	0.594737	0.625236	0.553695	0.572236	0.542461	0.549059	0.575124	0.630625	0.630787	0.640752	0.686142	0.613551	0.458188	0.660586	0.814565	0.617318	0.607946	0.723329	0.725838	0.684078	0.927199	0.791782	0.775344	0.948052	0.828066	0.736402	0.83776	0.64209	0.850263	0.747079	0.775665	0.782584	0.920879	0.836053	0.73496	0.725129	0.799209	0.735593	0.846486	0.495617	0.508872	0.770637	0.758151	0.879833	0.707813	0.592027	0.660014
	4.11452	0.530177	0.554067	0.581285	0.506928	0.534548	0.487868	0.535841	0.56962	0.621875	0.625579	0.638211	0.683146	0.609787	0.447735	0.659283	0.788267	0.611173	0.601673	0.721571	0.722551	0.68492	0.912638	0.780677	0.774093	0.943896	0.812263	0.735007	0.834296	0.628906	0.848758	0.747766	0.769962	0.783153	0.913553	0.829377	0.735528	0.72734	0.801581	0.731073	0.824908	0.485502	0.498099	0.725208	0.747932	0.87091	0.689783	0.585242	0.645561
	4.16635	0.617586	0.605263	0.626181	0.545035	0.57098	0.535962	0.544484	0.56907	0.628125	0.623843	0.64126	0.689139	0.61857	0.440331	0.659935	0.763992	0.610056	0.619446	0.76612	0.74096	0.708509	0.924869	0.78623	0.774093	0.945974	0.80531	0.736402	0.820439	0.620605	0.869074	0.769072	0.787706	0.809334	0.945055	0.85089	0.760499	0.747973	0.822134	0.743503	0.770654	0.461902	0.445501	0.700277	0.718248	0.838192	0.65742	0.564037	0.621473
	4.21433	0.5359	0.555981	0.579868	0.498845	0.53392	0.481802	0.534825	0.566318	0.623125	0.622106	0.638211	0.684644	0.616688	0.436411	0.655375	0.739042	0.605587	0.611605	0.719812	0.712032	0.685762	0.887595	0.76513	0.760325	0.934026	0.792035	0.73431	0.829099	0.614258	0.850263	0.747079	0.757288	0.783153	0.909158	0.804896	0.734393	0.731024	0.804743	0.727119	0.768187	0.391773	0.47275	0.72964	0.715815	0.832243	0.642626	0.561493	0.614591
	4.26612	0.601457	0.597129	0.611531	0.531178	0.563442	0.528596	0.538892	0.566868	0.624375	0.622106	0.644817	0.68839	0.622334	0.435976	0.654723	0.715442	0.597207	0.625719	0.719812	0.705457	0.686605	0.871287	0.757912	0.754693	0.929351	0.780657	0.73152	0.823903	0.609375	0.847254	0.749141	0.752218	0.780307	0.900366	0.793769	0.73269	0.730287	0.806324	0.725424	0.764488	0.45381	0.472117	0.74903	0.712895	0.828079	0.627832	0.556404	0.604267
	4.31498	0.60666	0.599043	0.612949	0.528291	0.564698	0.521231	0.540925	0.566868	0.623125	0.62037	0.640244	0.690637	0.622334	0.437718	0.656678	0.699933	0.600559	0.634083	0.71864	0.704142	0.686605	0.857892	0.750694	0.751564	0.918961	0.773704	0.73152	0.818129	0.600586	0.850263	0.749141	0.748416	0.779738	0.892308	0.781899	0.734393	0.733235	0.806324	0.723164	0.833539	0.475388	0.497465	0.789474	0.747932	0.856633	0.641239	0.572519	0.618032
	4.36562	0.609781	0.601435	0.612004	0.528291	0.565955	0.52513	0.539908	0.564117	0.620625	0.619792	0.644817	0.693633	0.623588	0.439024	0.654072	0.685772	0.598883	0.638787	0.718054	0.701512	0.685762	0.841584	0.745697	0.749687	0.909091	0.766119	0.728731	0.812356	0.597656	0.848006	0.747079	0.74398	0.775754	0.891575	0.765579	0.731555	0.731761	0.807115	0.720339	0.759556	0.448415	0.468314	0.73241	0.70219	0.817966	0.609339	0.551315	0.597385
	4.41547	0.629032	0.611483	0.621456	0.533487	0.573492	0.527296	0.539908	0.565768	0.62375	0.617477	0.645833	0.692884	0.626098	0.442944	0.654723	0.671612	0.597207	0.643492	0.627198	0.648258	0.648694	0.792079	0.717379	0.743429	0.897143	0.76043	0.725941	0.810624	0.591797	0.812641	0.708591	0.692015	0.726238	0.820513	0.695104	0.674234	0.700811	0.776285	0.70226	0.750925	0.443695	0.465146	0.722992	0.700243	0.817966	0.605178	0.54877	0.589814
	4.46622	0.614464	0.604306	0.612476	0.524249	0.568467	0.525997	0.537367	0.561915	0.621875	0.617477	0.645325	0.693633	0.628607	0.445122	0.652117	0.659474	0.590503	0.640878	0.668816	0.665352	0.669756	0.78742	0.722932	0.745307	0.887792	0.759166	0.726639	0.79388	0.585938	0.82769	0.723711	0.710393	0.747297	0.844689	0.707715	0.692963	0.714812	0.792095	0.709605	0.802096	0.46797	0.486692	0.759003	0.727007	0.842951	0.624133	0.562341	0.597385
	4.51457	0.5718	0.583254	0.587429	0.502309	0.550251	0.492634	0.532283	0.560264	0.620625	0.616319	0.641768	0.692135	0.62798	0.447735	0.652769	0.652057	0.593296	0.636174	0.719226	0.692308	0.689132	0.785673	0.734037	0.744055	0.870649	0.753477	0.727336	0.795612	0.584961	0.842739	0.747766	0.737643	0.779169	0.876923	0.72997	0.729852	0.736183	0.808696	0.715819	0.79963	0.46325	0.483523	0.747922	0.718735	0.838786	0.621822	0.5581	0.593255
	4.5643	0.573361	0.586124	0.587902	0.501155	0.55402	0.492201	0.533808	0.560815	0.618125	0.615741	0.642276	0.692884	0.623588	0.448606	0.655375	0.643965	0.593855	0.643492	0.662368	0.664037	0.672283	0.753058	0.712937	0.747184	0.859221	0.750316	0.726639	0.786952	0.583008	0.831452	0.724399	0.704056	0.749004	0.830769	0.682493	0.697503	0.718497	0.797628	0.712994	0.74291	0.436278	0.456907	0.701385	0.683698	0.803688	0.59963	0.53944	0.573297
	4.61477	0.613944	0.614833	0.610586	0.51963	0.567839	0.510399	0.532791	0.558613	0.623125	0.614583	0.646341	0.693633	0.631744	0.453833	0.651466	0.634525	0.593296	0.647674	0.715123	0.689678	0.693345	0.744904	0.727374	0.744055	0.84	0.746523	0.728731	0.788684	0.583984	0.836719	0.749828	0.731939	0.777462	0.866667	0.70549	0.727015	0.73692	0.8	0.715254	0.734895	0.436952	0.453105	0.691413	0.680779	0.799524	0.602404	0.538592	0.567103
	4.66598	0.614464	0.613876	0.610113	0.519053	0.571608	0.518198	0.532283	0.556962	0.625	0.614583	0.644309	0.696629	0.632999	0.456882	0.650814	0.629804	0.592179	0.651856	0.712778	0.685733	0.692502	0.725102	0.725153	0.740926	0.823377	0.742731	0.726639	0.788684	0.581543	0.836719	0.734021	0.729404	0.777462	0.859341	0.691395	0.723042	0.736183	0.806324	0.713559	0.740444	0.438975	0.453739	0.683102	0.675426	0.79655	0.602866	0.535199	0.558844
	4.71555	0.618626	0.614354	0.609641	0.520208	0.572236	0.505199	0.528724	0.556412	0.624375	0.612847	0.644309	0.695131	0.632999	0.458188	0.652769	0.623061	0.591061	0.651333	0.711606	0.683103	0.69166	0.707047	0.720155	0.742178	0.804675	0.738306	0.724547	0.78291	0.580078	0.836719	0.739519	0.727503	0.774047	0.852015	0.678042	0.722474	0.73692	0.803162	0.712429	0.734895	0.440324	0.452471	0.674792	0.672506	0.798334	0.601479	0.536048	0.55265
	4.76472	0.640479	0.629187	0.620038	0.529446	0.584799	0.52643	0.530757	0.556412	0.623125	0.611111	0.642276	0.698127	0.633626	0.45993	0.650814	0.616993	0.589385	0.654469	0.71102	0.683761	0.69166	0.69074	0.71849	0.739049	0.790649	0.737042	0.724547	0.786952	0.578125	0.834462	0.741581	0.728771	0.774616	0.844689	0.667656	0.719069	0.737657	0.803953	0.710734	0.636868	0.390425	0.402408	0.584488	0.59708	0.725164	0.558946	0.501272	0.516862
	4.81497	0.64256	0.629665	0.620038	0.528291	0.587312	0.529029	0.532791	0.559714	0.62375	0.61169	0.64126	0.695131	0.632999	0.462544	0.650814	0.612272	0.589944	0.653947	0.615475	0.629191	0.647852	0.647641	0.691838	0.730288	0.775065	0.733249	0.723152	0.778868	0.573242	0.795335	0.696907	0.676172	0.718839	0.769963	0.602374	0.65891	0.696389	0.771541	0.69096	0.725647	0.437626	0.449303	0.649307	0.665207	0.783462	0.604253	0.531807	0.541638
	4.86498	0.618626	0.618182	0.607278	0.513857	0.572236	0.503466	0.527707	0.55421	0.62	0.608796	0.642785	0.692884	0.635508	0.460801	0.64886	0.608227	0.588268	0.647151	0.708089	0.685076	0.692502	0.665696	0.706274	0.740926	0.765195	0.733249	0.723152	0.781178	0.568359	0.82769	0.736082	0.725602	0.775185	0.829304	0.646884	0.713394	0.738394	0.800791	0.70904	0.774969	0.465947	0.470215	0.681994	0.686131	0.810827	0.627369	0.544529	0.547144
	4.91515	0.559834	0.580383	0.574669	0.485566	0.547739	0.475303	0.523132	0.55421	0.615	0.607639	0.633638	0.691386	0.631117	0.457753	0.648208	0.604181	0.586034	0.635128	0.7034	0.683761	0.695029	0.655795	0.710161	0.739675	0.753247	0.728192	0.723152	0.773095	0.572266	0.820166	0.734708	0.723701	0.772339	0.825641	0.63724	0.712259	0.736183	0.799209	0.706215	0.719482	0.440324	0.444867	0.643213	0.653528	0.778703	0.605178	0.526718	0.527185
	4.96563	0.617586	0.616268	0.604915	0.513857	0.572864	0.504333	0.530249	0.55366	0.618125	0.609954	0.640752	0.692135	0.635508	0.462544	0.647557	0.601483	0.586034	0.63931	0.699883	0.684418	0.692502	0.647059	0.709051	0.734668	0.744935	0.726296	0.723849	0.772517	0.567871	0.817156	0.732646	0.720532	0.772908	0.818315	0.625371	0.708286	0.734709	0.800791	0.706215	0.720099	0.438301	0.444867	0.634349	0.644282	0.772754	0.60749	0.527566	0.520991
	5.01497	0.619147	0.613876	0.601607	0.512125	0.572864	0.509965	0.529232	0.555861	0.618125	0.606481	0.637703	0.692135	0.63739	0.462979	0.652117	0.599461	0.584916	0.638787	0.609613	0.631164	0.647009	0.609785	0.681288	0.725282	0.732987	0.722503	0.717573	0.759238	0.565918	0.777276	0.687285	0.6673	0.719408	0.750183	0.563798	0.648695	0.697863	0.764427	0.681921	0.628237	0.391773	0.398606	0.552355	0.556204	0.707912	0.564494	0.495335	0.487956
	5.06555	0.618626	0.616268	0.603497	0.509815	0.574121	0.514298	0.532283	0.552559	0.618125	0.604745	0.636687	0.695131	0.639272	0.462108	0.647557	0.598786	0.58324	0.639833	0.693435	0.679158	0.69166	0.632499	0.705164	0.738423	0.729351	0.722503	0.722455	0.76963	0.56543	0.808879	0.72921	0.71673	0.774616	0.805128	0.606825	0.708286	0.735446	0.797628	0.70565	0.711467	0.436278	0.441065	0.614404	0.580535	0.764426	0.60749	0.524173	0.507915
	5.115	0.572321	0.591866	0.586011	0.493649	0.560302	0.484835	0.531266	0.55311	0.611875	0.600694	0.634146	0.694382	0.638018	0.461672	0.646254	0.596089	0.57933	0.637742	0.597304	0.622617	0.648694	0.599301	0.683509	0.729662	0.722078	0.719975	0.72106	0.765012	0.502441	0.775019	0.683849	0.662231	0.716562	0.72967	0.542285	0.646992	0.697863	0.766008	0.686441	0.707768	0.434929	0.439163	0.606094	0.652555	0.758477	0.607027	0.524173	0.500344
	5.1654	0.637877	0.62201	0.610586	0.518476	0.586683	0.527296	0.534825	0.555311	0.614375	0.603588	0.635671	0.693633	0.634881	0.464286	0.646906	0.592717	0.577654	0.644015	0.69109	0.671269	0.692502	0.62318	0.696835	0.739675	0.716883	0.723135	0.723152	0.767321	0.558594	0.806622	0.725086	0.717364	0.776323	0.795604	0.588279	0.704881	0.736183	0.797628	0.70226	0.747226	0.453136	0.456907	0.627701	0.661314	0.776918	0.623209	0.536048	0.50585
	5.21508	0.637877	0.620096	0.613894	0.517321	0.584171	0.524697	0.533808	0.550358	0.616875	0.601273	0.637703	0.695131	0.643664	0.460801	0.645603	0.592043	0.578212	0.641401	0.688159	0.671269	0.692502	0.617938	0.700167	0.734668	0.712727	0.718078	0.724547	0.758083	0.561523	0.801354	0.722337	0.714829	0.773478	0.786813	0.574926	0.702611	0.736183	0.797628	0.701695	0.757707	0.452461	0.455006	0.621053	0.653041	0.775134	0.622746	0.537744	0.501032
	5.26452	0.556191	0.574163	0.571361	0.48037	0.550879	0.469237	0.52669	0.547606	0.6125	0.599537	0.630589	0.689888	0.635508	0.462108	0.6443	0.59002	0.577095	0.630423	0.724502	0.689678	0.715249	0.628422	0.709606	0.73592	0.712727	0.717446	0.726639	0.75	0.558594	0.817156	0.740206	0.735108	0.797951	0.810256	0.586795	0.729285	0.756817	0.813439	0.714124	0.69852	0.42886	0.437896	0.577839	0.617518	0.742415	0.601479	0.523325	0.486579
	5.31483	0.616025	0.608134	0.601607	0.508083	0.576005	0.503899	0.530757	0.550358	0.61625	0.600116	0.630081	0.690637	0.643664	0.462544	0.646906	0.588672	0.576536	0.636174	0.682298	0.666009	0.695872	0.612697	0.698501	0.731539	0.706494	0.716814	0.723849	0.759238	0.554688	0.79383	0.721649	0.71166	0.769493	0.774359	0.559347	0.703178	0.736183	0.797628	0.702825	0.694205	0.425489	0.432193	0.569529	0.607786	0.740631	0.603791	0.522477	0.484515
	5.36488	0.577523	0.583254	0.57845	0.492494	0.563442	0.483536	0.530757	0.552009	0.61375	0.600116	0.629065	0.68839	0.63739	0.460801	0.645603	0.593392	0.576536	0.635651	0.678781	0.666009	0.694187	0.610367	0.697946	0.730914	0.701818	0.713021	0.723152	0.755196	0.558105	0.786305	0.720962	0.711027	0.768924	0.764835	0.550445	0.699773	0.738394	0.797628	0.701695	0.745376	0.455158	0.453739	0.601662	0.649635	0.76978	0.617198	0.541137	0.494838
	5.41497	0.614984	0.605263	0.598299	0.508661	0.58103	0.508666	0.530757	0.550908	0.615625	0.599537	0.631606	0.689888	0.643036	0.458188	0.6443	0.59002	0.575978	0.636174	0.674091	0.664037	0.695029	0.608037	0.696835	0.729036	0.696623	0.713021	0.722455	0.741917	0.554199	0.781791	0.7189	0.709125	0.768924	0.756044	0.541543	0.699205	0.734709	0.795257	0.701695	0.692355	0.42886	0.432193	0.557895	0.611679	0.737656	0.603791	0.52078	0.476944
	5.46442	0.556191	0.57177	0.564272	0.480947	0.554648	0.466638	0.524657	0.550358	0.611875	0.598958	0.628049	0.68839	0.638018	0.458188	0.646906	0.591369	0.577095	0.627287	0.674091	0.662722	0.668913	0.605708	0.694614	0.732165	0.696623	0.711757	0.723152	0.744226	0.554688	0.778781	0.719588	0.705323	0.767786	0.750183	0.535608	0.69807	0.73913	0.796047	0.700565	0.688656	0.42886	0.429024	0.550138	0.608273	0.730518	0.604253	0.523325	0.474191
	5.5151	0.557752	0.572249	0.567108	0.481524	0.556533	0.467071	0.523132	0.550358	0.610625	0.597801	0.627033	0.68839	0.6399	0.456882	0.6443	0.591369	0.576536	0.625719	0.714537	0.681788	0.715249	0.615609	0.704609	0.732165	0.695584	0.714286	0.721757	0.736721	0.550781	0.79082	0.736082	0.725602	0.789414	0.770696	0.549703	0.717367	0.757553	0.811858	0.711299	0.68434	0.424815	0.427123	0.545706	0.608273	0.726948	0.605178	0.525021	0.47075
	5.5657	0.645161	0.631579	0.619565	0.529446	0.601131	0.532496	0.539908	0.564667	0.6325	0.615162	0.64685	0.706367	0.658093	0.46777	0.65342	0.603506	0.590503	0.653424	0.66823	0.660092	0.694187	0.602796	0.692948	0.728411	0.691948	0.711125	0.718968	0.734411	0.551758	0.771257	0.718213	0.705323	0.765509	0.738462	0.524481	0.69353	0.741341	0.796047	0.69887	0.738594	0.445044	0.45057	0.572299	0.636496	0.751338	0.625058	0.53944	0.480385
	5.61585	0.688866	0.732536	0.70794	0.667436	0.673995	0.589688	0.621759	0.644469	0.7075	0.708333	0.763211	0.801498	0.723965	0.621951	0.705537	0.70735	0.672626	0.779927	0.66823	0.661407	0.696714	0.601631	0.692393	0.726533	0.690909	0.710493	0.713389	0.740185	0.550781	0.766742	0.716838	0.705957	0.765509	0.733333	0.517062	0.691827	0.743552	0.796838	0.699435	0.676942	0.424815	0.425856	0.536288	0.600973	0.715645	0.603329	0.524173	0.464556
	5.66497	0.776275	0.810526	0.800567	0.79388	0.792714	0.739168	0.748348	0.758393	0.801875	0.798032	0.836382	0.88764	0.813049	0.743902	0.779805	0.812542	0.759777	0.835337	0.592028	0.622617	0.664701	0.583576	0.676291	0.717146	0.68	0.7067	0.715481	0.737298	0.543945	0.744169	0.687285	0.6673	0.7251	0.680586	0.479228	0.646425	0.722918	0.777075	0.688136	0.7164	0.445044	0.446134	0.557341	0.623358	0.740631	0.624595	0.540288	0.475568
	5.71445	0.747659	0.792345	0.787335	0.784065	0.798367	0.735269	0.792069	0.810677	0.836875	0.831597	0.854167	0.915356	0.84128	0.795296	0.818241	0.848955	0.794972	0.84161	0.614889	0.642998	0.687447	0.596971	0.67518	0.717146	0.686753	0.710493	0.722455	0.732102	0.544922	0.750188	0.698282	0.687579	0.751281	0.690842	0.490356	0.670261	0.739867	0.793676	0.69774	0.673243	0.423466	0.425856	0.529086	0.594647	0.713861	0.603329	0.523325	0.461803
	5.76498	0.855359	0.859809	0.856805	0.855658	0.856784	0.824523	0.829181	0.844249	0.864375	0.855324	0.873476	0.931086	0.872647	0.837544	0.8443	0.86851	0.820112	0.870361	0.694021	0.677186	0.719461	0.606872	0.689062	0.720901	0.68987	0.714286	0.726639	0.721132	0.55127	0.75997	0.7189	0.718631	0.789983	0.730403	0.52003	0.708854	0.762712	0.808696	0.697175	0.672626	0.426837	0.429658	0.528532	0.599513	0.712671	0.60749	0.525869	0.461803
	5.81505	0.816337	0.835407	0.840737	0.840647	0.846106	0.812825	0.843416	0.864612	0.875	0.871528	0.881098	0.940824	0.879548	0.868031	0.857329	0.884019	0.834637	0.876634	0.675264	0.675214	0.704297	0.611532	0.699611	0.714018	0.708571	0.718078	0.743375	0.741339	0.575195	0.741159	0.718213	0.715463	0.775754	0.713553	0.505193	0.694098	0.75608	0.802372	0.712994	0.739827	0.474713	0.473384	0.585596	0.656934	0.753718	0.647712	0.554707	0.485891
	5.8657	0.882414	0.879904	0.886106	0.883949	0.878769	0.882149	0.860193	0.880022	0.890625	0.887731	0.893801	0.951311	0.895859	0.892422	0.872313	0.894134	0.842458	0.884475	0.699297	0.706772	0.737152	0.659289	0.757357	0.762203	0.745974	0.775601	0.786611	0.714781	0.640137	0.832205	0.76701	0.730038	0.774616	0.728938	0.540059	0.699773	0.778187	0.834783	0.747458	0.729963	0.505057	0.501901	0.619945	0.690024	0.76978	0.671752	0.578456	0.514797
	5.91555	0.89282	0.884689	0.89603	0.895497	0.885678	0.879549	0.867819	0.893231	0.9	0.899306	0.901931	0.954307	0.905897	0.916376	0.882085	0.906945	0.859777	0.894929	0.735053	0.725838	0.779275	0.727432	0.799556	0.843554	0.814545	0.821745	0.828452	0.820439	0.700684	0.8924	0.815808	0.771229	0.79852	0.800733	0.60089	0.73269	0.801032	0.858498	0.784181	0.834772	0.596089	0.586185	0.729086	0.786375	0.841166	0.750347	0.651399	0.581555
	5.96427	0.812695	0.836364	0.853497	0.851039	0.849874	0.836222	0.866294	0.902036	0.900625	0.908565	0.899898	0.955056	0.90276	0.929007	0.891205	0.914363	0.868156	0.888134	0.849355	0.806049	0.84246	0.793826	0.841199	0.799124	0.845195	0.826169	0.850767	0.855658	0.743652	0.941309	0.875601	0.851711	0.874217	0.887912	0.678042	0.824064	0.847458	0.890119	0.815254	0.802096	0.619016	0.601394	0.735734	0.783455	0.832838	0.766066	0.682782	0.611149
	6.01482	0.909469	0.896172	0.913043	0.907044	0.895729	0.92851	0.882562	0.912493	0.914375	0.920718	0.909045	0.961798	0.917189	0.941202	0.899023	0.92178	0.877654	0.904861	0.915592	0.846811	0.884583	0.837507	0.880622	0.888611	0.868052	0.867257	0.862622	0.863741	0.712402	0.969902	0.909966	0.897338	0.925441	0.922344	0.717359	0.875709	0.881356	0.919368	0.839548	0.824291	0.654754	0.633714	0.764543	0.809246	0.849494	0.795192	0.720102	0.638679
	6.06553	0.916753	0.896172	0.920605	0.918591	0.899497	0.931542	0.887646	0.919648	0.919375	0.928819	0.912094	0.961798	0.922208	0.958188	0.90684	0.927849	0.88771	0.909043	0.86694	0.839579	0.868576	0.839837	0.876735	0.903004	0.881039	0.879899	0.87099	0.884527	0.759277	0.954853	0.900344	0.887833	0.911781	0.912088	0.698071	0.859251	0.870302	0.9083	0.833333	0.90074	0.714093	0.683777	0.824377	0.8618	0.890541	0.843273	0.764207	0.677908
	6.11477	0.955255	0.91866	0.941871	0.943995	0.920854	0.957972	0.904931	0.927353	0.9275	0.936343	0.918699	0.968539	0.929737	0.96777	0.910749	0.933918	0.892179	0.92368	0.924385	0.879027	0.906487	0.870705	0.908939	0.916145	0.896623	0.891277	0.877266	0.889146	0.770996	0.972912	0.927835	0.922687	0.947069	0.945788	0.731454	0.892168	0.895357	0.928854	0.862147	0.845869	0.699258	0.673004	0.793352	0.835523	0.863772	0.829866	0.756573	0.676531
	6.16485	0.925078	0.900957	0.927694	0.928406	0.904523	0.94974	0.900864	0.933407	0.92875	0.943287	0.91311	0.967041	0.927854	0.972125	0.91987	0.941335	0.901676	0.916884	0.878077	0.866535	0.889638	0.865463	0.905608	0.9199	0.903377	0.903919	0.878661	0.909931	0.785645	0.957111	0.912027	0.906844	0.928287	0.915751	0.71365	0.872304	0.885777	0.917787	0.849718	0.853268	0.716116	0.690748	0.804432	0.840876	0.869126	0.83865	0.7676	0.691672
	6.21605	0.951093	0.916268	0.946125	0.941109	0.916457	0.990035	0.901881	0.935608	0.931875	0.952546	0.923272	0.970037	0.932873	0.976045	0.921173	0.939987	0.900559	0.920021	0.884525	0.87574	0.899747	0.878276	0.918379	0.921151	0.916364	0.907712	0.889121	0.913972	0.802734	0.945071	0.9189	0.914449	0.933978	0.915018	0.722552	0.881952	0.891673	0.92332	0.867232	0.866215	0.73702	0.705323	0.813296	0.850608	0.875669	0.852057	0.777778	0.709566
	6.26552	0.961498	0.925359	0.958412	0.950924	0.929648	1	0.909507	0.939461	0.93625	0.958333	0.920732	0.97603	0.93601	0.983885	0.928339	0.942009	0.905587	0.928385	0.885698	0.886916	0.90059	0.88643	0.923931	0.931164	0.910649	0.915297	0.896792	0.920323	0.822266	0.953348	0.920275	0.916984	0.935117	0.922344	0.724036	0.884222	0.89462	0.924111	0.876836	0.75524	0.673635	0.643219	0.72687	0.767883	0.813206	0.803051	0.745547	0.693049
	6.31553	0.930801	0.911483	0.945652	0.935335	0.913317	0.955806	0.908998	0.943313	0.936875	0.960648	0.925813	0.971536	0.938519	0.989547	0.932248	0.945381	0.910615	0.925248	0.890387	0.894149	0.906487	0.897496	0.925597	0.932416	0.922597	0.925411	0.903068	0.93649	0.837891	0.954853	0.922337	0.92142	0.937962	0.924542	0.732196	0.887628	0.900516	0.928063	0.881921	0.881011	0.772758	0.73891	0.834349	0.868127	0.884593	0.866389	0.797286	0.748796
	6.36505	0.971384	0.93445	0.971645	0.964781	0.936558	0.996967	0.925775	0.959274	0.943125	0.965278	0.92937	0.97603	0.941656	0.992596	0.938111	0.950775	0.915084	0.941453	0.890387	0.903353	0.909857	0.904485	0.940589	0.934919	0.942857	0.926675	0.910042	0.937644	0.849121	0.957863	0.928522	0.925856	0.940239	0.927473	0.732196	0.883655	0.902727	0.932806	0.892655	0.885943	0.792313	0.756654	0.842105	0.872506	0.891731	0.875636	0.805768	0.771507
	6.41432	0.878252	0.877512	0.920605	0.91224	0.891332	0.934142	0.910524	0.955971	0.935625	0.967014	0.924797	0.970787	0.934128	0.990418	0.939414	0.952798	0.91676	0.925771	0.900938	0.9119	0.916596	0.914386	0.938368	0.940551	0.948052	0.935525	0.917713	0.939954	0.859863	0.960873	0.92921	0.929024	0.9465	0.911355	0.734421	0.900114	0.909359	0.934387	0.896045	0.891492	0.811868	0.773131	0.848199	0.874939	0.892326	0.881184	0.815946	0.78596
	6.46503	0.973985	0.935885	0.977788	0.968245	0.941583	1.0208	0.928826	0.965327	0.945625	0.975116	0.934959	0.97603	0.946048	0.993031	0.942671	0.956844	0.922905	0.942499	0.809496	0.874425	0.883741	0.90099	0.938368	0.939925	0.935065	0.932996	0.917015	0.94515	0.875488	0.946576	0.901718	0.891001	0.904382	0.860806	0.704006	0.850738	0.883567	0.919368	0.89661	0.893958	0.828051	0.785805	0.854294	0.882725	0.8953	0.887656	0.821035	0.801789
	6.51495	0.937045	0.919617	0.965028	0.949769	0.922111	0.973137	0.9212	0.962576	0.941875	0.973958	0.939533	0.973034	0.947302	0.999129	0.943974	0.957519	0.925698	0.934658	0.9068	0.928337	0.915754	0.925451	0.957801	0.946809	0.952727	0.945638	0.923989	0.951501	0.884277	0.961625	0.930584	0.936629	0.944223	0.934799	0.752967	0.903519	0.907885	0.931225	0.887571	0.897657	0.842886	0.804816	0.86482	0.885158	0.901844	0.894591	0.832061	0.816242
	6.56453	0.878772	0.884211	0.930529	0.916282	0.898241	0.941075	0.915608	0.968079	0.93875	0.976273	0.933435	0.974532	0.941656	0.999564	0.947231	0.96089	0.927374	0.930476	0.964244	0.961867	0.941028	0.948748	0.97668	0.954318	0.960519	0.948167	0.926778	0.939954	0.893555	0.966892	0.949828	0.965146	0.976665	0.968498	0.785608	0.92395	0.929256	0.95336	0.920904	0.790382	0.763318	0.732573	0.769529	0.797567	0.829268	0.831253	0.791349	0.784584
	6.61507	0.938085	0.921531	0.971172	0.956697	0.927764	0.974003	0.9273	0.967529	0.946875	0.980903	0.942581	0.976779	0.952949	1.00436	0.947883	0.963587	0.930726	0.93884	0.912661	0.935569	0.917439	0.933023	0.965575	0.956195	0.966234	0.950063	0.93166	0.957275	0.895996	0.955606	0.92646	0.940431	0.951053	0.936264	0.76632	0.896708	0.91378	0.936759	0.920339	0.911221	0.870533	0.835868	0.878116	0.893431	0.910767	0.907536	0.849873	0.84033
	6.66563	0.940166	0.923445	0.973062	0.962471	0.930276	0.978769	0.929842	0.970281	0.948125	0.982639	0.946646	0.979026	0.955458	1.00218	0.951792	0.966959	0.935196	0.945635	0.818288	0.892176	0.89048	0.917298	0.953914	0.953692	0.963636	0.953856	0.932357	0.954965	0.901855	0.938299	0.898969	0.902408	0.897553	0.879121	0.723294	0.857548	0.896094	0.928854	0.917514	0.91492	0.878624	0.848542	0.884211	0.904136	0.915526	0.914008	0.860899	0.852719
	6.71577	0.975546	0.944976	0.990548	0.982102	0.949749	1.02686	0.93696	0.978536	0.951875	0.98669	0.949695	0.982772	0.956085	1.00218	0.956352	0.969656	0.938547	0.949817	0.920281	0.942143	0.926706	0.942341	0.965019	0.958698	0.970909	0.960177	0.938633	0.959584	0.90918	0.964635	0.94433	0.949937	0.956175	0.933333	0.778932	0.910329	0.924834	0.944664	0.927119	0.920469	0.892785	0.863752	0.890859	0.909489	0.917311	0.91632	0.867684	0.859601
	6.7647	0.851197	0.873206	0.927694	0.91224	0.893844	0.92591	0.925267	0.975784	0.94375	0.987269	0.943598	0.974532	0.952321	1.00305	0.955049	0.971005	0.937989	0.936749	0.919695	0.950033	0.929233	0.950495	0.97668	0.954318	0.975065	0.962073	0.943515	0.961894	0.916504	0.967645	0.945704	0.95057	0.956744	0.936264	0.780415	0.914869	0.925571	0.946245	0.933898	0.926017	0.904248	0.877693	0.902493	0.910949	0.921475	0.923717	0.877014	0.869924
	6.81643	0.94641	0.931579	0.980624	0.966513	0.940327	1.00867	0.940519	0.978536	0.95375	0.990741	0.955793	0.981273	0.960477	1.00392	0.957655	0.97033	0.942458	0.95034	0.827081	0.899408	0.894693	0.930111	0.962798	0.95995	0.973506	0.960177	0.943515	0.962471	0.922363	0.944319	0.913402	0.896071	0.907228	0.881319	0.73368	0.859818	0.896094	0.927273	0.928249	0.930333	0.913014	0.88403	0.905263	0.918248	0.925045	0.925566	0.885496	0.880936
	6.86432	0.85744	0.87799	0.931947	0.919746	0.901382	0.930676	0.934926	0.979637	0.946875	0.989005	0.947663	0.97603	0.955458	1.00566	0.959609	0.971679	0.943575	0.944067	0.875733	0.925707	0.921651	0.948165	0.971682	0.962453	0.975065	0.965234	0.947001	0.948037	0.926758	0.96012	0.929897	0.926489	0.931702	0.908425	0.756677	0.887628	0.916728	0.941502	0.941243	0.942663	0.922454	0.902408	0.909141	0.922628	0.930993	0.932963	0.895674	0.886442
	6.91497	0.985952	0.956459	1.00189	0.993072	0.962312	1.04029	0.952211	0.98514	0.95875	0.993634	0.96189	0.983521	0.963614	1.00392	0.964169	0.975051	0.949721	0.962886	0.930246	0.957265	0.9385	0.956319	0.983343	0.966834	0.97974	0.96397	0.949791	0.963048	0.93457	0.966892	0.947079	0.954373	0.957314	0.936996	0.79451	0.916572	0.932203	0.947826	0.944633	0.942663	0.922454	0.90621	0.915235	0.927981	0.932778	0.937587	0.903308	0.890571
	6.96477	0.988033	0.958852	1.00473	0.997691	0.964196	1.01863	0.959837	0.989543	0.961875	0.992477	0.95935	0.981273	0.96675	1.00828	0.966775	0.976399	0.950838	0.967067	0.83177	0.90664	0.901432	0.938847	0.968906	0.966208	0.978182	0.972187	0.951883	0.960162	0.937012	0.947329	0.917526	0.909379	0.910074	0.882784	0.745549	0.865494	0.905674	0.929644	0.939548	1.01171	0.983142	0.961977	0.972299	0.976156	0.970256	0.973648	0.939779	0.922918
	7.01477	0.952653	0.941148	0.984877	0.976328	0.947864	0.996101	0.951195	0.988442	0.96125	0.993634	0.958333	0.982022	0.966123	1.00697	0.964169	0.976399	0.954749	0.955567	0.980657	0.988823	0.966302	0.978451	0.993892	0.973091	0.988052	0.970923	0.959554	0.955543	0.940918	0.984199	0.968385	0.981622	0.982925	0.964103	0.824926	0.950057	0.954311	0.968379	0.960452	1.03453	0.985165	0.963878	0.981163	0.978102	0.979179	0.976422	0.946565	0.925671
	7.06543	0.992196	0.966029	1.0104	1.0052	0.97299	1.02513	0.967972	0.997799	0.96625	0.99537	0.963415	0.982772	0.96926	1.01002	0.96873	0.979771	0.957542	0.97334	0.896835	0.95069	0.946925	0.970297	0.98834	0.976846	0.987013	0.972187	0.958856	0.955543	0.939941	0.97216	0.945704	0.941065	0.945931	0.918681	0.787092	0.901816	0.938099	0.962846	0.963842	0.95561	0.940661	0.929658	0.929086	0.945012	0.945271	0.951456	0.923664	0.907089
	7.11557	0.955255	0.944498	0.990076	0.976328	0.953518	1.01646	0.958821	0.989543	0.965625	0.995949	0.96748	0.982022	0.968632	1.0061	0.967427	0.978422	0.952514	0.963408	0.957796	0.990796	0.997473	0.975539	0.991671	0.973091	1	0.977876	0.959554	0.979215	0.958984	0.969902	0.956014	0.96071	0.969835	0.94652	0.820475	0.93076	0.946942	0.966008	0.958757	0.847102	0.848281	0.842839	0.833795	0.855474	0.876264	0.889968	0.875318	0.867171
	7.16558	0.960458	0.949282	0.991966	0.978637	0.95603	1.01386	0.960854	0.990644	0.9675	0.998264	0.969004	0.986517	0.971142	1.00653	0.969381	0.980445	0.962011	0.968113	0.947831	0.976989	0.961247	0.971462	0.995003	0.978098	1.00208	0.979772	0.967922	0.979792	0.95459	0.972912	0.961512	0.967047	0.965851	0.942857	0.819733	0.931896	0.945468	0.963636	0.960452	0.969174	0.952798	0.937262	0.939058	0.957664	0.954194	0.958853	0.937235	0.920165
	7.21483	0.96358	0.950239	0.992911	0.984411	0.956658	0.992201	0.961871	0.989543	0.9675	0.997106	0.967988	0.985768	0.973024	1.01089	0.971987	0.981794	0.963687	0.967067	0.94197	0.971729	0.951137	0.970297	0.990561	0.97622	0.994286	0.977876	0.967922	0.974596	0.953613	0.971407	0.95945	0.963245	0.965282	0.94652	0.8227	0.934166	0.944731	0.958893	0.961017	1.06042	1.01079	0.993663	1.01385	1.00827	0.99762	0.996301	0.971162	0.944253
	7.2643	0.901665	0.917225	0.956522	0.950346	0.934673	0.961872	0.963904	0.995597	0.965	0.998843	0.965955	0.985019	0.967378	1.00784	0.973941	0.984491	0.964246	0.966545	0.844666	0.927022	0.919124	0.958066	0.977235	0.973717	0.986494	0.978508	0.966527	0.974018	0.948242	0.957111	0.933333	0.923954	0.923734	0.892308	0.783383	0.88479	0.924834	0.947826	0.962147	1.03699	1.00809	0.994297	1.00332	1.01022	0.996431	0.996301	0.976251	0.955265
	7.3143	0.876171	0.903349	0.944234	0.931871	0.921482	0.938475	0.960346	0.990644	0.961875	0.995949	0.963923	0.985768	0.964241	1.00828	0.973941	0.983817	0.96648	0.962363	0.951348	0.972387	0.952822	0.976704	0.990006	0.978098	0.989091	0.979772	0.967922	0.97806	0.95752	0.971407	0.964261	0.967681	0.968127	0.948718	0.841246	0.939841	0.949153	0.958893	0.966102	0.98397	0.964936	0.95564	0.955125	0.971776	0.964307	0.971798	0.949109	0.931177
	7.3648	0.968262	0.958373	0.994329	0.987875	0.964824	0.996967	0.97153	0.992295	0.970625	1.00174	0.972561	0.989513	0.976161	1.00915	0.976547	0.984491	0.969832	0.971249	0.952521	0.973702	0.952822	0.974956	0.983898	0.983104	0.991169	0.981669	0.968619	0.979215	0.95752	0.978179	0.964261	0.968314	0.968697	0.953114	0.846439	0.941544	0.954311	0.962055	0.963842	0.991369	0.971005	0.963878	0.964543	0.981022	0.97204	0.975497	0.958439	0.938059
	7.4167	0.971904	0.960287	0.997164	0.986143	0.967337	1.02036	0.972547	0.995047	0.97375	1.00347	0.977642	0.99176	0.977415	1.00479	0.979153	0.986514	0.970391	0.974386	0.854631	0.932939	0.924179	0.962726	0.979456	0.97622	0.986494	0.981669	0.970711	0.974018	0.956543	0.962378	0.93677	0.926489	0.925441	0.900366	0.804896	0.8916	0.929993	0.950988	0.966102	0.988903	0.974376	0.96071	0.961773	0.985888	0.973825	0.98012	0.963528	0.9415
	7.46503	0.970864	0.962201	0.996692	0.989607	0.967965	1.01906	0.975089	0.993396	0.97625	1.00347	0.97815	0.988764	0.979925	1.0074	0.975244	0.989211	0.973184	0.976999	0.956038	0.974359	0.956192	0.980198	0.993892	0.981852	0.98961	0.981669	0.974198	0.971709	0.967285	0.975922	0.96701	0.970849	0.969266	0.952381	0.85905	0.948354	0.957259	0.963636	0.970056	1.06473	1.02697	1.01394	1.02105	1.03552	1.01368	1.01803	0.997455	0.969718
	7.51585	1.01249	0.986603	1.01701	1.01443	0.993719	1.04549	0.990341	1.00275	0.980625	1.00521	0.980691	0.989513	0.980552	1.00915	0.980456	0.989211	0.977654	0.9885	0.959555	0.981591	0.962089	0.98078	0.995003	0.981852	0.994286	0.981669	0.975593	0.981524	0.961914	0.980436	0.969759	0.973384	0.972681	0.956777	0.87092	0.952894	0.958732	0.970751	0.976836	0.997534	0.981794	0.972117	0.975069	0.988321	0.982153	0.985206	0.97201	0.949071
	7.5648	0.976587	0.968421	0.998582	0.986721	0.97299	1.02123	0.978648	0.996147	0.97875	1.00405	0.97815	0.988764	0.980552	1.00523	0.979153	0.988537	0.976536	0.977522	0.960141	0.982249	0.961247	0.98078	0.993892	0.984981	0.992727	0.983565	0.976987	0.982102	0.969727	0.978179	0.971134	0.97275	0.97325	0.96044	0.877596	0.952327	0.960206	0.970751	0.975141	1.0074	0.983142	0.97782	0.981717	0.997567	0.986913	0.988442	0.976251	0.954577
	7.61492	0.977107	0.967943	0.996692	0.991339	0.974246	1.013	0.980681	0.998349	0.980625	1.00174	0.973069	0.989513	0.982434	1.00828	0.979805	0.987862	0.977654	0.980136	0.856975	0.926364	0.920809	0.954572	0.975014	0.981227	0.991169	0.984829	0.976987	0.984411	0.967773	0.955606	0.935395	0.922053	0.922595	0.904029	0.830861	0.897276	0.929993	0.949407	0.968927	1.08323	1.04585	1.03105	1.04044	1.05401	1.02736	1.03005	1.00763	0.983482
	7.6649	1.01457	0.988995	1.0156	1.01443	0.99309	1.03466	0.991357	1.00165	0.985	1.00347	0.97815	0.990262	0.981807	1.00479	0.983713	0.99056	0.981006	0.989022	0.998828	0.988823	0.971356	0.988934	1.00056	0.988736	0.994286	0.986094	0.981172	0.970554	0.972656	0.986456	0.976632	0.983523	0.981787	0.975092	0.904303	0.96538	0.969786	0.979447	0.984746	1.01603	0.993931	0.980989	0.992244	1.0073	0.996431	0.996301	0.982188	0.963524
	7.71435	0.883975	0.913397	0.942817	0.935912	0.92902	0.938908	0.971022	0.995597	0.97625	1.00174	0.97561	0.989513	0.977415	1.00436	0.981759	0.992583	0.980447	0.96759	0.967761	0.984221	0.967144	0.984857	0.996669	0.988736	0.996883	0.986726	0.981172	0.98037	0.976074	0.982694	0.975945	0.979087	0.978941	0.961172	0.905045	0.964245	0.968312	0.974704	0.981356	1.08755	1.0526	1.03866	1.05817	1.05596	1.0351	1.03514	1.01696	0.991053
	7.76487	0.984391	0.976077	0.999527	0.991917	0.978015	1.0039	0.98424	0.997799	0.985	1.00405	0.985772	0.99176	0.984944	1.0061	0.984365	0.992583	0.982123	0.986409	0.971864	0.988166	0.968829	0.987187	0.99889	0.992491	0.997922	0.982933	0.983961	0.985566	0.97998	0.984951	0.980069	0.982256	0.979511	0.970696	0.914688	0.963678	0.973471	0.981028	0.984746	1.01788	1.0027	0.993663	1.00332	1.01655	1.00297	1.00277	0.988974	0.973847
	7.81498	0.985432	0.974641	1	0.994804	0.979271	1	0.988815	0.997248	0.985625	1.00463	0.988821	0.990262	0.986826	1.00479	0.986971	0.992583	0.984358	0.987454	0.974209	0.984878	0.971356	0.987769	0.99889	0.989362	0.997403	0.988622	0.985356	0.984988	0.984375	0.984951	0.980756	0.983523	0.982356	0.971429	0.922107	0.970488	0.974208	0.981818	0.985311	1.02281	1.00742	0.999366	1.0144	1.02433	1.00595	1.00462	0.992366	0.974535
	7.86483	0.983871	0.975598	1	0.994226	0.982412	1.013	0.988815	0.998349	0.98625	1.00405	0.983232	0.993258	0.98808	1.00305	0.985016	0.993257	0.986592	0.987454	0.975967	0.990796	0.973041	0.988934	0.996669	0.98811	0.996364	0.989886	0.98675	0.983256	0.979492	0.987208	0.980069	0.983523	0.98008	0.975092	0.929525	0.971056	0.974945	0.981818	0.984181	1.02651	1.01416	1.0019	1.01717	1.02384	1.00892	1.00786	0.995759	0.978665
	7.91555	1.02549	0.999043	1.01938	1.01443	1.00503	1.05633	1.00356	1.00385	0.993125	1.00637	0.992378	0.994007	0.986826	1.00305	0.988274	0.99528	0.98771	0.997386	1.034	1.0217	1.00674	1.0099	1.00999	0.99562	1.00208	0.993047	0.98954	0.976905	0.984863	1.00978	1.0055	1.01458	1.01423	1.0044	0.968101	1.00681	1	1.00316	1	1.02774	1.01821	1.00634	1.01884	1.02676	1.01011	1.01294	1.00085	0.987612
	7.96505	0.991675	0.978469	0.999527	1.00058	0.983668	0.9987	0.990341	0.997799	0.988125	1.00347	0.993902	0.995506	0.991217	1.0061	0.988274	0.994606	0.989944	0.991113	0.978898	0.990796	0.978096	0.993593	0.998334	0.989987	0.997403	0.991783	0.988145	0.983834	0.986328	0.989466	0.984192	0.984791	0.988048	0.98315	0.944362	0.977866	0.980103	0.986561	0.987571	1.03329	1.0263	1.01711	1.03047	1.03163	1.01844	1.01156	1.00424	0.986924
	8.01567	1.02341	1.00335	1.01607	1.01617	1.00503	1.04853	0.999492	1.00055	0.9925	1.00752	0.992378	0.997004	0.991844	1.00392	0.992834	0.997303	0.99162	1.00157	1.04396	1.01972	1.00758	1.0099	1.00056	0.999374	0.999481	0.996839	0.991632	0.98037	0.977539	1.00978	1.00481	1.01394	1.01537	1.00879	0.985163	1.00795	1.00368	1.00237	0.999435	0.899507	0.911666	0.908112	0.909141	0.925061	0.939917	0.944059	0.948261	0.943565
	8.06508	0.988554	0.985646	1.00284	0.995958	0.989322	1.0195	0.994408	0.997799	0.990625	1.00637	0.992886	0.996255	0.993099	1.00566	0.988925	0.996628	0.992179	0.993204	0.983587	0.991453	0.983151	0.994758	0.997779	0.992491	0.999481	0.994943	0.993027	0.987298	0.993164	0.992476	0.988316	0.990494	0.990324	0.986813	0.959941	0.986379	0.986735	0.992095	0.991525	0.909371	0.919757	0.918251	0.915789	0.9309	0.942891	0.944984	0.944869	0.943565
	8.1163	0.991675	0.988038	1.00142	0.995958	0.989322	1.02383	0.995425	0.998899	0.993125	1.00463	0.997459	0.994757	0.991844	1.00218	0.990879	0.995954	0.989944	0.995295	0.985346	0.993425	0.983993	0.995341	0.99889	0.993116	0.996883	0.994943	0.993724	0.995958	0.986816	0.992476	0.991065	0.991128	0.990894	0.988278	0.96365	0.984676	0.983788	0.988142	0.99209	1.04439	1.03776	1.03422	1.03767	1.0399	1.02142	1.01664	1.01103	0.996559
	8.16538	1.03382	1.00909	1.02221	1.02136	1.0157	1.0299	1.00966	1.00826	0.999375	1.00405	0.997967	0.997004	0.993726	1.00305	0.994788	0.997303	0.993855	1.00732	0.87925	0.944773	0.950295	0.974374	0.986674	0.991239	0.998442	0.993047	0.990934	0.979792	0.986816	0.972912	0.956014	0.941698	0.947069	0.928938	0.911721	0.927355	0.956522	0.973913	0.986441	1.11406	1.09373	1.08302	1.10194	1.09343	1.06544	1.05825	1.04326	1.03235
	8.21608	0.992716	0.991388	1.00378	0.993072	0.99309	1.02383	0.99695	0.998899	0.995	1.00231	0.996443	1	0.993726	0.999129	0.992182	0.998651	0.995531	0.99425	0.987691	0.99737	0.989048	0.995341	0.998334	0.996871	0.997922	0.994311	0.995816	0.982679	0.991699	0.99398	0.993127	0.993029	0.996016	0.987546	0.977745	0.989784	0.991157	0.993676	0.99435	1.04624	1.04113	1.03612	1.04654	1.04331	1.02974	1.0208	1.01612	1.00688
	8.2649	0.995838	0.98756	1.00284	0.997113	0.995603	1.02296	0.998983	0.99945	0.9975	1.00289	0.998476	0.997753	0.995609	0.998693	0.996743	0.997977	0.996648	0.998955	0.991794	0.996713	0.991575	0.997088	1	0.996245	0.995844	0.994311	0.997211	0.999423	0.993652	0.995485	0.995189	0.994297	0.996585	0.987546	0.985905	0.99319	0.989683	0.992885	0.996045	1.04624	1.0472	1.03739	1.04654	1.05304	1.03212	1.02219	1.01866	1.01583
	8.31495	0.994797	0.989952	0.999527	0.995958	0.995603	1.026	1.00051	0.998349	0.998125	1.00116	0.999492	0.997753	0.996863	0.996951	0.992834	0.997303	0.993855	0.996864	1.05686	1.03024	1.02275	1.01864	1.01166	1.00313	1.0026	0.996839	1	0.984988	0.991699	1.01731	1.02062	1.02978	1.02504	1.02857	1.02151	1.02497	1.014	1.01581	1.01412	1.05117	1.04922	1.04373	1.05374	1.05304	1.0345	1.02589	1.01951	1.01308
	8.36443	0.902706	0.934928	0.952268	0.945727	0.953518	0.945407	0.988815	0.998899	0.985625	1.00058	0.995427	0.994757	0.987453	1.00044	0.99544	1.00135	0.997207	0.984841	0.997069	1.00197	1	0.999418	1.00111	0.994368	0.999481	0.996207	1	0.993072	0.993164	0.997743	0.997938	0.998099	0.999431	0.993407	0.994065	0.994325	0.997789	0.998419	0.998305	0.98582	0.989211	0.988593	0.99169	0.995134	0.992861	0.994914	0.99067	0.993806
	8.41485	1.03018	1.00957	1.01654	1.01674	1.01696	1.05243	1.00712	1.0033	1.00063	1.00463	1.00051	0.999251	0.997491	1.00174	0.997394	1	0.998883	1.00784	0.996483	1.00394	0.994945	0.999418	1	0.997497	1.00052	0.994311	1.0007	1.00346	0.996094	1.00075	0.998625	0.999366	0.999431	0.994139	0.999258	1.0017	1	0.999209	1.00113	1.13255	1.11463	1.1128	1.12244	1.11046	1.07912	1.06981	1.05598	1.05024
	8.46502	1	1	1	1	1	1	1	1	1	1	1	1	1	1	1	1	1	1	1	1	1	1	1	1	1	1	1	1	1	1	1	1	1	1	1	1	1	1	1	1	1	1	1	1	1	1	1	1
[truncated: 229 more columns]

## Sheet: Figure 6
	Figure 6b
	zones	Temperature	Wildtype										TMEM79-/-										TRPV3-/-
	1	11.5	1.86667	2.59	0.6	1.4	0.595	1.48833	1.67167	0.386667	0.133333	0.75	0.06	0.0833333	0	0	2.16667	0.07	0.731667	0	0.131667	0.095	0.94	0.16	3.41	0.27	2.63	1.22333	1.905	1.08333	1.54667	5.44833	0.483333	0.145	0.183333	0.948333
	2	14.4	0.725	2.87833	0.8	1.22	0.516667	1.635	1.95833	1.80833	1.45667	1.03667	0.0633333	0.45	0.1	0.1	2.49833	0.225	0.713333	0.00833333	0.183333	0.136667	0.96	0.24	3.6	0.35	1.81833	2.00667	2.82667	1.51	1.185	3.06	0.931667	0.801667	0.44	1.76
	3	17.3	1.08333	3.515	1.5	2.74	0.93	2.23833	2.05333	3.29	1.22833	1.08667	0.145	0.665	0.3	0.1	2.715	0.3	0.895	0.195	0.198333	0.151667	1.79	0.43	4.59	0.73	3.35333	3.84167	2.66	2.55833	2.02667	4.05	1.6	1.24167	1.10833	2.01167
	4	20.2	2.28833	4.22	3.4	3.07	1.265	2.82667	2.58167	3.32667	3.14667	2.09	0.258333	1.40667	0.8	0.2	3.83333	0.618333	0.946667	0.21	0.366667	0.14	2.37	2.05	5.08	1.27	5.33667	3.79	4.125	2.60833	4.025	5.04667	2.425	2.19833	2.64	2.78833
	5	23.1	6.32333	6.85667	4.2	2.2	1.405	4.27167	2.845	6.21	3.74333	3.94833	0.438333	0.763333	0.4	0.3	3.65333	2.38	2.38	0.3	0.42	0.571667	5	5.09	5.89	4.1	6.39	5.505	7.365	3.66667	4.055	8.87333	4.19833	2.085	7.11333	5.87
	6	26.1	3.535	7.17333	5	2.22	2.075	4.98	3.37833	8.23333	4.3	7.44	0.733333	0.753333	0.8	0.8	4.15667	4.44	2.45333	1.49	1.02	4.12667	8.23	10.94	6.2	5.02	8.785	8.76167	15.3283	6.17333	7.72833	6.49167	7.32333	7.755	20.0717	9.23333
	7	29	11.0983	9.02	7.2	2.87	5.19667	7.675	9.43	8.98167	11.3583	9.49667	0.995	0.865	5.3	1.4	7.82167	6.60833	4.96833	0.996667	1.65167	3.53167	13.8	10.82	6.09	7.71	10.875	11.2533	8.61333	14.4167	8.91333	6.005	21.0333	16.0933	11.34	15.9467
	8	31.9	15.91	9.7	24.1	8.92	10.3717	14.64	17.6483	12.2683	18.0617	15.1	8.28833	7.395	12.8	10.1	8.56167	7.53167	16.4883	9.42667	4.25	5.295	15.06	13.43	5.5	14.58	7.33	8.28333	6.56667	15.555	9.49167	6.295	7.115	14.635	6.09167	6.90333
	9	34.8	8.54333	5.38667	6.4	28.37	19.48	9.18333	8.64	11.0467	7.21167	13.2783	29.59	43.1167	28	32.9	11.2567	23.5383	22.6617	30.4533	15.7833	32.9633	5.3	10.97	5.21	20.54	4.58667	4.87	4.63667	5.68333	10.1817	4.73667	5.85333	6.085	4.36333	4.965
	10	37.7	4.05667	3.13333	3.2	3.02	9.14833	4.29833	4.05667	1.58167	4.22167	2.42833	15.17	2.20833	6.7	10.2	5.18	9.075	3.555	11.5783	33.05	9.43833	2.58	3.09	4.46	2.43	3.095	4.35667	2.26833	2.67333	3.88	3.29	3.48333	3.77167	2.83	3.99667
	11	40.7	2.17167	3.06	1.6	1.82	4.83333	3.285	2.89333	1.45667	2.63833	1.75667	3.225	1.66833	3	2.3	3.95167	3.685	2.47667	3.46333	1.825	2.53	1.64	1.41	5.44	1.58	3.07833	3.07333	1.84167	2.00167	3.35333	3.67	2.72667	3.075	1.68167	2.85333
	12	43.6	2.39833	2.46167	2	2.16	4.18667	3.47667	2.84667	1.41667	2.50333	1.59	1.02833	0.626667	1.8	1.6	4.2	1.535	1.73667	1.88167	1.12333	1.02667	2.35	1.39	4.56	1.38	2.72667	3.03167	1.86333	2.07333	3.61667	3.02833	2.83167	2.12	2.13167	2.72833
	Figure 6c
	Wildtype	TMEM79-/-	TRPV3-/-
	30.2167	35.6	29.1
	27.9833	33.9833	30.2
	29.8	33.8	28
	31.5	34.9	31.5
	34.1	33.1	27.9
	30.4	33.6	28.8
	30.4	32.5	27
	28.9	35.5	29.3
	30.7	36.2	30.1
	30.4	34.4	26.5
			29.9
			30.7
			28.7
			29.1
	Figure 6d
	zones	Temperature	Wildtype										TMEM79-/-										TRPV3-/-
	1	11.5	0.0692	0.0685454	0.19	0.135	0.156	0.124	0.15	0.165	0.088	0.15	0.0866667	0.10725	0.096	0.089	0.106	0.19	0.132		0.187	0.098	0.142	0.167	0.145	0.138	0.091	0.102	0.083	0.17	0.11	0.08	0.179	0.159	0.352	0.147
	2	14.4	0.0698333	0.057	0.123	0.094	0.124	0.224	0.203	0.049	0.131	0.142	0.108	0.099	0.111	0.025	0.077	0.103	0.104	0.438	0.082	0.065	0.119	0.169	0.147	0.122	0.062	0.055	0.072	0.131	0.126	0.078	0.138	0.127	0.16	0.204
	3	17.3	0.039	0.0525	0.083	0.063	0.099	0.071	0.134	0.025	0.044	0.058	0.0636667	0.04525	0.055	0.045	0.067	0.059	0.09	0.054	0.093	0.083	0.053	0.227	0.108	0.09	0.039	0.035	0.052	0.087	0.077	0.073	0.058	0.039	0.07	0.088
	4	20.2	0.0235556	0.0446667	0.031	0.048	0.073	0.062	0.08	0.024	0.019	0.07	0.0875	0.01925	0.038	0.066	0.053	0.059	0.073	0.049	0.06	0.079	0.055		0.11	0.051	0.033	0.048	0.035	0.075	0.049	0.062	0.038	0.039	0.046	0.054
	5	23.1	0.0246	0.0413333	0.026	0.084	0.068	0.054	0.088	0.03	0.048	0.03	0.0341667	0.084	0.085	0.085	0.066	0.055	0.051	0.043	0.108	0.024	0.029	0.021	0.092	0.032	0.03	0.027	0.033	0.051	0.039	0.041	0.037	0.036	0.028	0.04
	6	26.1	0.0311818	0.0349167	0.025	0.051	0.094	0.051	0.08	0.014	0.045	0.033	0.0445	0.03475	0.099	0.048	0.059	0.026	0.044	0.035	0.057	0.047	0.025	0.012	0.1	0.02	0.029	0.027	0.019	0.048	0.033	0.069	0.024	0.017	0.013	0.029
	7	29	0.0135	0.0251667	0.02	0.054	0.045	0.039	0.056	0.018	0.018	0.023	0.034	0.0244	0.023	0.032	0.037	0.048	0.042	0.049	0.039	0.024	0.014	0.03	0.094	0.017	0.028	0.032	0.029	0.022	0.041	0.051	0.016	0.018	0.024	0.022
	8	31.9	0.0150833	0.0398333	0.014	0.032	0.031	0.033	0.027	0.028	0.016	0.022	0.010625	0.02	0.008	0.013	0.026	0.026	0.022	0.012	0.062	0.018	0.014	0.015	0.104	0.016	0.03	0.029	0.032	0.024	0.047	0.052	0.022	0.014	0.038	0.037
	9	34.8	0.0123333	0.0449167	0.023	0.019	0.021	0.036	0.039	0.041	0.031	0.026	0.0075	0.0118333	0.007	0.006	0.025	0.012	0.023	0.008	0.01	0.023	0.033	0.02	0.11	0.021	0.038	0.044	0.038	0.044	0.034	0.06	0.027	0.03	0.046	0.038
	10	37.7	0.0192	0.05275	0.036	0.039	0.031	0.044	0.087	0.068	0.038	0.046	0.005	0.0678571	0.009	0.011	0.042	0.021	0.042	0.012	0.009	0.004	0.043	0.028	0.115	0.042	0.048	0.041	0.06	0.072	0.056	0.078	0.046	0.048	0.06	0.055
	11	40.7	0.04075	0.0521667	0.035	0.059	0.065	0.056	0.082	0.083	0.052	0.071	0.0275	0.0358	0.033	0.018	0.048	0.03	0.08	0.03	0.042	0.027	0.065	0.061	0.103	0.075	0.048	0.054	0.058	0.082	0.063	0.073	0.043	0.049	0.097	0.076
	12	43.6	0.0425	0.0746364	0.055	0.064	0.063	0.067	0.089	0.089	0.066	0.093	0.035	0.0305	0.022	0.045	0.047	0.021	0.07	0.058	0.064	0.063	0.056	0.093	0.113	0.088	0.056	0.052	0.076	0.085	0.065	0.083	0.042	0.068	0.108	0.07

## Sheet: Supplementary Figure 1
	Supplementary Figure 1d
	TRPV3	TRPV3 & TMEM79
	43.3818	52.3768
	46.6512	51.8137
	45.7123	47.7383
	51.5123	49.6007
	51.3892	47.6046
	49.6549	45.8708

## Sheet: Supplementary Figure 2
	Supplementary Figure 2a						Supplementary Figure 2c				Supplementary Figure 2d
	XV (mV)	YTRPV4-I (nA)	YTRPV4 + TMEM79-I (nA)				TRPV4 (+ 60 mV)				TRPV4 (- 60 mV)
	-99.96	-2.66756	-2.3155				XGSK101 (nM)	YCurrent density (pA/pF)	SEM		XGSK101 (nM)	YCurrent density (pA/pF)	SEM
	-99.92	-2.66404	-2.30773				3	98.595	14.2983		3	6.79072	2.13247
	-99.88	-2.6613	-2.29993				10	82.4333	24.4425		10	7.87406	3.80407
	-99.84	-2.65893	-2.29263				30	92.1972	19.42		30	12.9267	5.05557
	-99.8	-2.65659	-2.28622				100	249.052	26.558		100	54.7537	7.13111
	-99.76	-2.6541	-2.28087				300	410.828	29.124		300	119.41	13.5974
	-99.72	-2.65147	-2.27656				1000	623.112	52.9875		1000	193.418	25.299
	-99.68	-2.64887	-2.27311				2000	738.495	50.6307		2000	298.879	30.4515
	-99.64	-2.64637	-2.27026				5000	859.528	147.911		5000	293.981	45.6272
	-99.6	-2.64373	-2.26768
	-99.56	-2.64047	-2.26507				TRPV4 + TMEM79 (+ 60 mV)				TRPV4 + TMEM79 (- 60 mV)
	-99.52	-2.63615	-2.26209				XGSK101 (nM)	YCurrent density (pA/pF)	SEM		XGSK101 (μM)	YCurrent density (pA/pF)	SEM
	-99.48	-2.63082	-2.25841				3	92.6653	25.606		3	10.62	4.8847
	-99.44	-2.62503	-2.25374				10	105.691	25.7527		10	13.6411	10.1082
	-99.4	-2.61947	-2.24805				30	186.585	36.9115		30	51.4488	16.329
	-99.36	-2.61449	-2.24165				100	223.745	14.5128		100	51.6936	5.15288
	-99.32	-2.60992	-2.23516				300	366.882	50.8717		300	107.209	22.6312
	-99.28	-2.60539	-2.2293				1000	611.471	52.8075		1000	223.78	26.3498
	-99.24	-2.60077	-2.22452				2000	685.532	89.7542		2000	296.945	45.2917
	-99.2	-2.59658	-2.22088				5000	821.622	167.63		5000	263.553	65.6268
	-99.16	-2.59372	-2.21811
	-99.12	-2.59307	-2.21584
	-99.08	-2.59498	-2.21386
	-99.04	-2.59906	-2.21214
	-99	-2.60435	-2.21074
	-98.96	-2.60962	-2.20973
	-98.92	-2.6138	-2.20926
	-98.88	-2.61637	-2.20957
	-98.84	-2.61755	-2.21094
	-98.8	-2.61814	-2.21339
	-98.76	-2.61897	-2.21657
	-98.72	-2.62043	-2.21984
	-98.68	-2.62236	-2.22253
	-98.64	-2.62431	-2.22422
	-98.6	-2.62592	-2.22487
	-98.56	-2.62711	-2.2247
	-98.52	-2.62785	-2.22403
	-98.48	-2.62802	-2.22306
	-98.44	-2.62742	-2.22182
	-98.4	-2.62593	-2.22024
	-98.36	-2.62367	-2.21828
	-98.32	-2.62105	-2.21597
	-98.28	-2.61842	-2.21338
	-98.24	-2.61588	-2.21055
	-98.2	-2.61307	-2.20738
	-98.16	-2.60936	-2.20364
	-98.12	-2.6042	-2.19915
	-98.08	-2.59751	-2.19401
	-98.04	-2.58998	-2.18875
	-98	-2.58281	-2.18417
	-97.96	-2.57715	-2.18089
	-97.92	-2.57342	-2.17893
	-97.88	-2.571	-2.17764
	-97.84	-2.56863	-2.17612
	-97.8	-2.56519	-2.17378
	-97.76	-2.56034	-2.17078
	-97.72	-2.55464	-2.1679
	-97.68	-2.54913	-2.16611
	-97.64	-2.5446	-2.1661
	-97.6	-2.54118	-2.16778
	-97.56	-2.53829	-2.1702
	-97.52	-2.53491	-2.17165
	-97.48	-2.53022	-2.17039
	-97.44	-2.52396	-2.16532
	-97.4	-2.5167	-2.15656
	-97.36	-2.50954	-2.14532
	-97.32	-2.50366	-2.13339
	-97.28	-2.49989	-2.12239
	-97.24	-2.4986	-2.11331
	-97.2	-2.49972	-2.1064
	-97.16	-2.50278	-2.10136
	-97.12	-2.50702	-2.09763
	-97.08	-2.51143	-2.0946
	-97.04	-2.51494	-2.09179
	-97	-2.51666	-2.08889
	-96.96	-2.51597	-2.08589
	-96.92	-2.51263	-2.08309
	-96.88	-2.50683	-2.08096
	-96.84	-2.49922	-2.08
	-96.8	-2.49087	-2.08033
	-96.76	-2.4832	-2.0816
	-96.72	-2.47774	-2.08294
	-96.68	-2.47564	-2.08336
	-96.64	-2.47725	-2.08211
	-96.6	-2.48187	-2.07906
	-96.56	-2.48791	-2.07475
	-96.52	-2.49352	-2.07004
	-96.48	-2.49727	-2.06567
	-96.44	-2.49851	-2.06191
	-96.4	-2.49734	-2.05848
	-96.36	-2.49429	-2.05489
	-96.32	-2.48991	-2.05095
	-96.28	-2.48466	-2.04703
	-96.24	-2.47884	-2.04403
	-96.2	-2.47262	-2.04272
	-96.16	-2.46606	-2.04323
	-96.12	-2.45915	-2.04474
	-96.08	-2.45196	-2.04589
	-96.04	-2.44486	-2.04536
	-96	-2.43848	-2.04254
	-95.96	-2.43355	-2.03784
	-95.92	-2.43043	-2.03253
	-95.88	-2.42893	-2.02822
	-95.84	-2.42841	-2.02617
	-95.8	-2.42807	-2.0267
	-95.76	-2.42736	-2.02912
	-95.72	-2.42613	-2.03211
	-95.68	-2.42445	-2.03446
	-95.64	-2.42241	-2.03551
	-95.6	-2.42009	-2.03526
	-95.56	-2.41756	-2.03397
	-95.52	-2.41498	-2.03192
	-95.48	-2.41263	-2.02918
	-95.44	-2.4108	-2.02572
	-95.4	-2.40971	-2.02148
	-95.36	-2.40949	-2.01647
	-95.32	-2.41018	-2.01074
	-95.28	-2.41168	-2.00441
	-95.24	-2.41362	-1.9977
	-95.2	-2.41542	-1.99101
	-95.16	-2.41635	-1.98491
	-95.12	-2.41586	-1.97998
	-95.08	-2.414	-1.9765
	-95.04	-2.41148	-1.97435
	-95	-2.40939	-1.97305
	-94.96	-2.40848	-1.97203
	-94.92	-2.40871	-1.97092
	-94.88	-2.40921	-1.96972
	-94.84	-2.40874	-1.96877
	-94.8	-2.40634	-1.96849
	-94.76	-2.40185	-1.96908
	-94.72	-2.39594	-1.97028
	-94.68	-2.38988	-1.97147
	-94.64	-2.38488	-1.97198
	-94.6	-2.38167	-1.97146
	-94.56	-2.38024	-1.97
	-94.52	-2.37991	-1.96789
	-94.48	-2.37979	-1.96543
	-94.44	-2.37913	-1.96274
	-94.4	-2.37764	-1.95986
	-94.36	-2.37537	-1.95684
	-94.32	-2.37252	-1.95375
	-94.28	-2.36919	-1.95067
	-94.24	-2.36547	-1.94759
	-94.2	-2.36166	-1.94456
	-94.16	-2.3583	-1.94168
	-94.12	-2.35598	-1.93908
	-94.08	-2.35493	-1.93681
	-94.04	-2.3549	-1.93481
	-94	-2.35527	-1.93307
	-93.96	-2.35539	-1.93164
	-93.92	-2.35492	-1.93072
	-93.88	-2.35388	-1.93044
	-93.84	-2.35245	-1.93067
	-93.8	-2.35068	-1.93086
	-93.76	-2.3484	-1.93014
	-93.72	-2.34543	-1.92764
	-93.68	-2.34178	-1.92277
	-93.64	-2.33782	-1.91553
	-93.6	-2.33397	-1.90647
	-93.56	-2.33061	-1.89658
	-93.52	-2.3279	-1.88693
	-93.48	-2.32593	-1.8785
	-93.44	-2.32466	-1.87204
	-93.4	-2.32397	-1.86807
	-93.36	-2.32347	-1.86673
	-93.32	-2.3227	-1.86772
	-93.28	-2.32125	-1.87019
	-93.24	-2.31892	-1.8729
	-93.2	-2.31585	-1.87465
	-93.16	-2.31243	-1.87469
	-93.12	-2.30923	-1.87299
	-93.08	-2.30674	-1.87013
	-93.04	-2.30517	-1.86708
	-93	-2.30429	-1.86477
	-92.96	-2.30356	-1.86378
	-92.92	-2.30229	-1.86413
	-92.88	-2.30003	-1.86526
	-92.84	-2.29673	-1.86632
	-92.8	-2.2928	-1.86652
	-92.76	-2.28899	-1.86541
	-92.72	-2.28593	-1.86301
	-92.68	-2.28384	-1.85971
	-92.64	-2.28238	-1.85608
	-92.6	-2.28098	-1.85261
	-92.56	-2.27921	-1.84959
	-92.52	-2.27698	-1.84711
	-92.48	-2.27448	-1.84513
	-92.44	-2.272	-1.84353
	-92.4	-2.26974	-1.84212
	-92.36	-2.26777	-1.84063
	-92.32	-2.26608	-1.83885
	-92.28	-2.26449	-1.83674
	-92.24	-2.26267	-1.83444
	-92.2	-2.26013	-1.83217
	-92.16	-2.25639	-1.83009
	-92.12	-2.25132	-1.82818
	-92.08	-2.2454	-1.82627
	-92.04	-2.23965	-1.82411
	-92	-2.2352	-1.82153
	-91.96	-2.23283	-1.8185
	-91.92	-2.23278	-1.81513
	-91.88	-2.23463	-1.81175
	-91.84	-2.23761	-1.80888
	-91.8	-2.24071	-1.80711
	-91.76	-2.24297	-1.80686
	-91.72	-2.2439	-1.80809
	-91.68	-2.24379	-1.81023
	-91.64	-2.24367	-1.81236
	-91.6	-2.24481	-1.81354
	-91.56	-2.24796	-1.81323
	-91.52	-2.25292	-1.81144
	-91.48	-2.25873	-1.80868
	-91.44	-2.26418	-1.80573
	-91.4	-2.26825	-1.8033
	-91.36	-2.27036	-1.80185
	-91.32	-2.27035	-1.80141
	-91.28	-2.26862	-1.80158
	-91.24	-2.26597	-1.80161
	-91.2	-2.2633	-1.8007
	-91.16	-2.26115	-1.79826
	-91.12	-2.25938	-1.79415
	-91.08	-2.25733	-1.78865
	-91.04	-2.25414	-1.78231
	-91	-2.24928	-1.77575
	-90.96	-2.24273	-1.7694
	-90.92	-2.23496	-1.76341
	-90.88	-2.2268	-1.75777
	-90.84	-2.21913	-1.75248
	-90.8	-2.21284	-1.74777
	-90.76	-2.20868	-1.74407
	-90.72	-2.20719	-1.74187
	-90.68	-2.20844	-1.74151
	-90.64	-2.21185	-1.743
	-90.6	-2.21625	-1.74591
	-90.56	-2.22026	-1.74943
	-90.52	-2.22282	-1.75259
	-90.48	-2.2235	-1.75466
	-90.44	-2.22253	-1.75546
	-90.4	-2.22055	-1.7553
	-90.36	-2.21828	-1.75479
	-90.32	-2.21623	-1.75438
	-90.28	-2.21442	-1.75421
	-90.24	-2.21234	-1.75403
	-90.2	-2.20922	-1.7535
	-90.16	-2.20449	-1.75238
	-90.12	-2.19825	-1.75078
	-90.08	-2.1913	-1.74897
	-90.04	-2.18473	-1.74721
	-90	-2.17936	-1.74546
	-89.96	-2.1755	-1.74338
	-89.92	-2.17298	-1.74053
	-89.88	-2.17156	-1.73668
	-89.84	-2.17109	-1.73189
	-89.8	-2.17155	-1.72651
	-89.76	-2.17274	-1.72107
	-89.72	-2.17423	-1.71618
	-89.68	-2.17528	-1.71238
	-89.64	-2.17508	-1.71007
	-89.6	-2.17298	-1.70937
	-89.56	-2.16871	-1.71013
	-89.52	-2.16247	-1.712
	-89.48	-2.15487	-1.71459
	-89.44	-2.14667	-1.71752
	-89.4	-2.13865	-1.72045
	-89.36	-2.13151	-1.7231
	-89.32	-2.12576	-1.72518
	-89.28	-2.12168	-1.72652
	-89.24	-2.11909	-1.72711
	-89.2	-2.11732	-1.72711
	-89.16	-2.11548	-1.72674
	-89.12	-2.11278	-1.72606
	-89.08	-2.10899	-1.72484
	-89.04	-2.10442	-1.72273
	-89	-2.09977	-1.71948
	-88.96	-2.09579	-1.71527
	-88.92	-2.09306	-1.7107
	-88.88	-2.09189	-1.70656
	-88.84	-2.09229	-1.70345
	-88.8	-2.09408	-1.70155
	-88.76	-2.09692	-1.70057
	-88.72	-2.10025	-1.70004
	-88.68	-2.1033	-1.69953
	-88.64	-2.10535	-1.69876
	-88.6	-2.10594	-1.6977
	-88.56	-2.10508	-1.6965
	-88.52	-2.1032	-1.69541
	-88.48	-2.10084	-1.6947
	-88.44	-2.0985	-1.69447
	-88.4	-2.09649	-1.69465
	-88.36	-2.09493	-1.69499
	-88.32	-2.09373	-1.6952
	-88.28	-2.09266	-1.69508
	-88.24	-2.09144	-1.69446
	-88.2	-2.0899	-1.69313
	-88.16	-2.0881	-1.69081
	-88.12	-2.08632	-1.68729
	-88.08	-2.08484	-1.6826
	-88.04	-2.08371	-1.67714
	-88	-2.08273	-1.67149
	-87.96	-2.0815	-1.66618
	-87.92	-2.07972	-1.66151
	-87.88	-2.07727	-1.65765
	-87.84	-2.07428	-1.65473
	-87.8	-2.07109	-1.65287
	-87.76	-2.06819	-1.65208
	-87.72	-2.06602	-1.65209
	-87.68	-2.06474	-1.65242
	-87.64	-2.06418	-1.65263
	-87.6	-2.06381	-1.65255
	-87.56	-2.06313	-1.65242
	-87.52	-2.06194	-1.65275
	-87.48	-2.06054	-1.65397
	-87.44	-2.05954	-1.65606
	-87.4	-2.05959	-1.65842
	-87.36	-2.06111	-1.66014
	-87.32	-2.06405	-1.66038
	-87.28	-2.06789	-1.65882
	-87.24	-2.0717	-1.65573
	-87.2	-2.07446	-1.6518
	-87.16	-2.07551	-1.64775
	-87.12	-2.07499	-1.644
	-87.08	-2.07371	-1.64061
	-87.04	-2.07272	-1.63746
	-87	-2.07258	-1.63447
	-86.96	-2.07301	-1.63173
	-86.92	-2.07308	-1.62943
	-86.88	-2.07173	-1.62773
	-86.84	-2.06836	-1.62664
	-86.8	-2.06306	-1.62592
	-86.76	-2.05655	-1.62522
	-86.72	-2.04977	-1.62415
	-86.68	-2.04353	-1.62236
	-86.64	-2.03827	-1.6196
	-86.6	-2.03409	-1.61574
	-86.56	-2.03089	-1.61088
	-86.52	-2.02843	-1.60545
	-86.48	-2.02643	-1.60013
	-86.44	-2.02449	-1.59563
	-86.4	-2.0222	-1.59241
	-86.36	-2.01936	-1.59056
	-86.32	-2.01626	-1.58993
	-86.28	-2.01372	-1.59027
	-86.24	-2.01261	-1.59136
	-86.2	-2.01327	-1.59293
	-86.16	-2.01516	-1.59461
	-86.12	-2.01722	-1.59597
	-86.08	-2.01849	-1.59669
	-86.04	-2.01863	-1.59671
	-86	-2.01792	-1.59629
	-85.96	-2.01685	-1.59586
	-85.92	-2.01584	-1.59581
	-85.88	-2.01512	-1.59631
	-85.84	-2.01481	-1.59728
	-85.8	-2.01506	-1.59846
	-85.76	-2.01602	-1.59948
	-85.72	-2.0177	-1.59997
	-85.68	-2.01978	-1.59968
	-85.64	-2.02153	-1.59863
	-85.6	-2.02201	-1.59712
	-85.56	-2.02047	-1.59571
	-85.52	-2.01697	-1.59499
	-85.48	-2.0126	-1.5953
	-85.44	-2.00909	-1.59659
	-85.4	-2.00801	-1.59844
	-85.36	-2.00979	-1.60017
	-85.32	-2.01349	-1.60122
	-85.28	-2.01728	-1.60129
	-85.24	-2.01937	-1.60047
	-85.2	-2.01898	-1.59919
	-85.16	-2.01659	-1.59801
	-85.12	-2.0136	-1.59719
	-85.08	-2.01134	-1.59654
	-85.04	-2.01034	-1.59541
	-85	-2.01014	-1.59311
	-84.96	-2.00984	-1.58928
	-84.92	-2.00885	-1.58412
	-84.88	-2.00725	-1.57825
	-84.84	-2.00559	-1.57238
	-84.8	-2.00432	-1.567
	-84.76	-2.0034	-1.56236
	-84.72	-2.00243	-1.55851
	-84.68	-2.00099	-1.5554
	-84.64	-1.99903	-1.5529
	-84.6	-1.99678	-1.55076
	-84.56	-1.99447	-1.54869
	-84.52	-1.99201	-1.54648
	-84.48	-1.98911	-1.5442
	-84.44	-1.98571	-1.54215
	-84.4	-1.98233	-1.54072
	-84.36	-1.97984	-1.54017
	-84.32	-1.97889	-1.54046
	-84.28	-1.97937	-1.54128
	-84.24	-1.98049	-1.5422
	-84.2	-1.98136	-1.54282
	-84.16	-1.98152	-1.54295
	-84.12	-1.98118	-1.54252
	-84.08	-1.98091	-1.5416
	-84.04	-1.98114	-1.54024
	-84	-1.98175	-1.53845
	-83.96	-1.98215	-1.53612
	-83.92	-1.98163	-1.53309
	-83.88	-1.9799	-1.52938
	-83.84	-1.97724	-1.52523
	-83.8	-1.97428	-1.52116
	-83.76	-1.97149	-1.51776
	-83.72	-1.96882	-1.51549
	-83.68	-1.96564	-1.51461
	-83.64	-1.96102	-1.51504
	-83.6	-1.95433	-1.51644
	-83.56	-1.94571	-1.51825
	-83.52	-1.9363	-1.51988
	-83.48	-1.92781	-1.52086
	-83.44	-1.92173	-1.52104
	-83.4	-1.91868	-1.5206
	-83.36	-1.91808	-1.51999
	-83.32	-1.91868	-1.51977
	-83.28	-1.91914	-1.52031
	-83.24	-1.91857	-1.52164
	-83.2	-1.91672	-1.52332
	-83.16	-1.91372	-1.5247
	-83.12	-1.90996	-1.52517
	-83.08	-1.90596	-1.52446
	-83.04	-1.9024	-1.52274
	-83	-1.89997	-1.52044
	-82.96	-1.89923	-1.518
	-82.92	-1.90033	-1.51569
	-82.88	-1.90287	-1.51361
	-82.84	-1.90598	-1.51176
	-82.8	-1.90856	-1.51014
	-82.76	-1.90962	-1.50874
	-82.72	-1.9086	-1.50756
	-82.68	-1.90551	-1.50648
	-82.64	-1.90078	-1.50531
	-82.6	-1.89509	-1.50384
	-82.56	-1.88913	-1.502
	-82.52	-1.8836	-1.49992
	-82.48	-1.87926	-1.4978
	-82.44	-1.87683	-1.49585
	-82.4	-1.87671	-1.49415
	-82.36	-1.87864	-1.49273
	-82.32	-1.88152	-1.49159
	-82.28	-1.88367	-1.49066
	-82.24	-1.88352	-1.48977
	-82.2	-1.88025	-1.48867
	-82.16	-1.87416	-1.48715
	-82.12	-1.86643	-1.48514
	-82.08	-1.85849	-1.48276
	-82.04	-1.8516	-1.48025
	-82	-1.84654	-1.47777
	-81.96	-1.84377	-1.47542
	-81.92	-1.84345	-1.47319
	-81.88	-1.84555	-1.47116
	-81.84	-1.84977	-1.46952
	-81.8	-1.85541	-1.46851
	-81.76	-1.86147	-1.46826
	-81.72	-1.86689	-1.46872
	-81.68	-1.87086	-1.46952
	-81.64	-1.87307	-1.4701
	-81.6	-1.87359	-1.46991
	-81.56	-1.87254	-1.46865
	-81.52	-1.86999	-1.46632
	-81.48	-1.86594	-1.46326
	-81.44	-1.86066	-1.45993
	-81.4	-1.85487	-1.45681
	-81.36	-1.84958	-1.45426
	-81.32	-1.84568	-1.45246
	-81.28	-1.84353	-1.45134
	-81.24	-1.84277	-1.45056
	-81.2	-1.84255	-1.44964
	-81.16	-1.84193	-1.44814
	-81.12	-1.84031	-1.44597
	-81.08	-1.8378	-1.44349
	-81.04	-1.83514	-1.44132
	-81	-1.83337	-1.43994
	-80.96	-1.83318	-1.43941
	-80.92	-1.83463	-1.43933
	-80.88	-1.83716	-1.43915
	-80.84	-1.83997	-1.43856
	-80.8	-1.84246	-1.43759
	-80.76	-1.84436	-1.43659
	-80.72	-1.84574	-1.4359
	-80.68	-1.84673	-1.43571
	-80.64	-1.84736	-1.43589
	-80.6	-1.8475	-1.43609
	-80.56	-1.84691	-1.43592
	-80.52	-1.84555	-1.43511
	-80.48	-1.84361	-1.43361
	-80.44	-1.84135	-1.43153
	-80.4	-1.8388	-1.42901
	-80.36	-1.83575	-1.42622
	-80.32	-1.83195	-1.42333
	-80.28	-1.82741	-1.42058
	-80.24	-1.82253	-1.41828
	-80.2	-1.8179	-1.41673
	-80.16	-1.81403	-1.41606
	-80.12	-1.81109	-1.41614
	-80.08	-1.80896	-1.4166
	-80.04	-1.80743	-1.41693
	-80	-1.80647	-1.41669
	-79.96	-1.80619	-1.41559
	-79.92	-1.80679	-1.41359
	-79.88	-1.80819	-1.4108
	-79.84	-1.80992	-1.40745
	-79.8	-1.81119	-1.40383
	-79.76	-1.81118	-1.40032
	-79.72	-1.80943	-1.3973
	-79.68	-1.806	-1.3951
	-79.64	-1.80151	-1.39391
	-79.6	-1.79697	-1.39366
	-79.56	-1.79349	-1.39406
	-79.52	-1.79192	-1.39477
	-79.48	-1.79252	-1.39563
	-79.44	-1.7948	-1.39675
	-79.4	-1.79767	-1.39845
	-79.36	-1.79987	-1.40094
	-79.32	-1.80058	-1.40415
	-79.28	-1.79976	-1.4077
	-79.24	-1.79801	-1.41107
	-79.2	-1.79608	-1.41386
	-79.16	-1.79431	-1.41585
	-79.12	-1.79235	-1.41703
	-79.08	-1.78954	-1.41744
	-79.04	-1.78542	-1.41703
	-79	-1.78011	-1.41568
	-78.96	-1.77428	-1.41329
	-78.92	-1.76884	-1.40991
	-78.88	-1.76459	-1.40579
	-78.84	-1.76194	-1.40128
	-78.8	-1.76085	-1.39671
	-78.76	-1.76097	-1.39232
	-78.72	-1.76169	-1.38822
	-78.68	-1.76236	-1.3844
	-78.64	-1.76246	-1.38077
	-78.6	-1.76173	-1.3771
	-78.56	-1.76015	-1.37321
	-78.52	-1.75787	-1.36905
	-78.48	-1.75509	-1.36489
	-78.44	-1.75206	-1.36114
	-78.4	-1.74906	-1.35821
	-78.36	-1.74632	-1.35627
	-78.32	-1.74399	-1.35523
	-78.28	-1.74202	-1.35475
	-78.24	-1.74031	-1.35437
	-78.2	-1.73874	-1.35372
	-78.16	-1.73721	-1.35262
	-78.12	-1.73561	-1.35117
	-78.08	-1.73381	-1.34963
	-78.04	-1.73176	-1.34826
	-78	-1.72951	-1.34716
	-77.96	-1.72721	-1.3462
	-77.92	-1.72504	-1.34509
	-77.88	-1.7232	-1.34352
	-77.84	-1.72179	-1.34129
	-77.8	-1.72071	-1.33841
	-77.76	-1.71957	-1.33505
	-77.72	-1.71775	-1.33158
	-77.68	-1.71469	-1.32845
	-77.64	-1.71025	-1.3261
	-77.6	-1.70481	-1.32477
	-77.56	-1.69907	-1.32434
	-77.52	-1.69374	-1.32425
	-77.48	-1.68927	-1.32384
	-77.44	-1.68592	-1.32267
	-77.4	-1.68392	-1.3208
	-77.36	-1.68344	-1.31871
	-77.32	-1.68435	-1.31699
	-77.28	-1.68615	-1.31598
	-77.24	-1.68802	-1.31571
	-77.2	-1.68914	-1.31596
	-77.16	-1.68891	-1.31654
	-77.12	-1.68701	-1.31737
	-77.08	-1.68316	-1.3185
	-77.04	-1.67719	-1.31992
	-77	-1.66917	-1.32145
	-76.96	-1.65976	-1.32282
	-76.92	-1.65027	-1.32388
	-76.88	-1.64237	-1.32468
	-76.84	-1.63763	-1.32547
	-76.8	-1.63695	-1.32638
	-76.76	-1.64039	-1.32733
	-76.72	-1.64705	-1.32795
	-76.68	-1.65531	-1.32781
	-76.64	-1.66323	-1.3267
	-76.6	-1.66914	-1.32473
	-76.56	-1.67207	-1.32225
	-76.52	-1.67193	-1.31971
	-76.48	-1.66929	-1.31747
	-76.44	-1.66507	-1.31584
	-76.4	-1.66035	-1.31496
	-76.36	-1.65603	-1.31481
	-76.32	-1.65265	-1.31512
	-76.28	-1.65024	-1.31542
	-76.24	-1.64846	-1.31522
	-76.2	-1.6469	-1.31426
	-76.16	-1.6454	-1.31264
	-76.12	-1.64406	-1.31067
	-76.08	-1.64302	-1.3086
	-76.04	-1.64228	-1.30651
	-76	-1.64172	-1.30435
	-75.96	-1.64119	-1.30211
	-75.92	-1.6406	-1.29989
	-75.88	-1.64	-1.29793
	-75.84	-1.63948	-1.29644
	-75.8	-1.63912	-1.29556
	-75.76	-1.63908	-1.29535
	-75.72	-1.63952	-1.29576
	-75.68	-1.64058	-1.29649
	-75.64	-1.6423	-1.29693
	-75.6	-1.64455	-1.29637
	-75.56	-1.64698	-1.29438
	-75.52	-1.6491	-1.29107
	-75.48	-1.65037	-1.28714
	-75.44	-1.65029	-1.28356
	-75.4	-1.64868	-1.28113
	-75.36	-1.64579	-1.28019
	-75.32	-1.64228	-1.28061
	-75.28	-1.63897	-1.28193
	-75.24	-1.63651	-1.28368
	-75.2	-1.63507	-1.28549
	-75.16	-1.63435	-1.28714
	-75.12	-1.63369	-1.28854
	-75.08	-1.6325	-1.28962
	-75.04	-1.63061	-1.2903
	-75	-1.6283	-1.29058
	-74.96	-1.62613	-1.29048
	-74.92	-1.62457	-1.29012
	-74.88	-1.62377	-1.28966
	-74.84	-1.62353	-1.2892
	-74.8	-1.62338	-1.28882
	-74.76	-1.62276	-1.28847
	-74.72	-1.62107	-1.28801
	-74.68	-1.61784	-1.28722
	-74.64	-1.61289	-1.28589
	-74.6	-1.60659	-1.28387
	-74.56	-1.59988	-1.28116
	-74.52	-1.59414	-1.27795
	-74.48	-1.59064	-1.27465
	-74.44	-1.59003	-1.2717
	-74.4	-1.59206	-1.26949
	-74.36	-1.59569	-1.26817
	-74.32	-1.5996	-1.26761
	-74.28	-1.60278	-1.26742
	-74.24	-1.60478	-1.26706
	-74.2	-1.60582	-1.26601
	-74.16	-1.60631	-1.26393
	-74.12	-1.60657	-1.26076
	-74.08	-1.60654	-1.25676
	-74.04	-1.60595	-1.25244
	-74	-1.60461	-1.24845
	-73.96	-1.60261	-1.24535
	-73.92	-1.60027	-1.24349
	-73.88	-1.59788	-1.24286
	-73.84	-1.59558	-1.24318
	-73.8	-1.59337	-1.24398
	-73.76	-1.59125	-1.24477
	-73.72	-1.58925	-1.24518
	-73.68	-1.58745	-1.245
	-73.64	-1.58589	-1.24423
	-73.6	-1.58457	-1.24303
	-73.56	-1.58348	-1.24164
	-73.52	-1.5827	-1.24032
	-73.48	-1.58244	-1.23923
	-73.44	-1.58288	-1.23833
	-73.4	-1.58403	-1.23733
	-73.36	-1.58555	-1.23577
	-73.32	-1.58679	-1.23328
	-73.28	-1.58704	-1.2298
	-73.24	-1.58576	-1.2257
	-73.2	-1.5828	-1.2217
	-73.16	-1.57853	-1.21855
	-73.12	-1.57373	-1.21679
	-73.08	-1.56937	-1.21654
	-73.04	-1.5663	-1.21748
	-73	-1.56498	-1.21904
	-72.96	-1.56543	-1.22055
	-72.92	-1.56722	-1.22149
	-72.88	-1.56958	-1.22174
	-72.84	-1.57154	-1.22157
	-72.8	-1.57219	-1.22142
	-72.76	-1.57092	-1.22154
	-72.72	-1.56754	-1.22182
	-72.68	-1.56235	-1.22188
	-72.64	-1.55605	-1.22129
	-72.6	-1.54954	-1.21991
	-72.56	-1.54379	-1.21789
	-72.52	-1.53954	-1.21561
	-72.48	-1.53725	-1.21352
	-72.44	-1.53701	-1.21196
	-72.4	-1.53861	-1.21117
	-72.36	-1.54157	-1.21123
	-72.32	-1.5452	-1.21205
	-72.28	-1.54859	-1.21338
	-72.24	-1.55085	-1.21491
	-72.2	-1.55142	-1.2163
	-72.16	-1.55024	-1.21727
	-72.12	-1.54781	-1.21766
	-72.08	-1.54495	-1.21737
	-72.04	-1.54246	-1.21637
	-72	-1.54093	-1.21467
	-71.96	-1.54063	-1.21238
	-71.92	-1.54154	-1.20974
	-71.88	-1.54339	-1.20714
	-71.84	-1.54572	-1.20499
	-71.8	-1.548	-1.20352
	-71.76	-1.54971	-1.2027
	-71.72	-1.55058	-1.20233
	-71.68	-1.55056	-1.20217
	-71.64	-1.54981	-1.20213
	-71.6	-1.54847	-1.20227
	-71.56	-1.54647	-1.20269
	-71.52	-1.54361	-1.20336
	-71.48	-1.53974	-1.20408
	-71.44	-1.53507	-1.20443
	-71.4	-1.53022	-1.20397
	-71.36	-1.52589	-1.20241
	-71.32	-1.5224	-1.19976
	-71.28	-1.5194	-1.19637
	-71.24	-1.51614	-1.19271
	-71.2	-1.51193	-1.18926
	-71.16	-1.50657	-1.18636
	-71.12	-1.50049	-1.18419
	-71.08	-1.49444	-1.18277
	-71.04	-1.48916	-1.18197
	-71	-1.48512	-1.18154
	-70.96	-1.48257	-1.18119
	-70.92	-1.48163	-1.18064
	-70.88	-1.4823	-1.17974
	-70.84	-1.48435	-1.17846
	-70.8	-1.48742	-1.1769
	-70.76	-1.49103	-1.17514
	-70.72	-1.49479	-1.17318
	-70.68	-1.49841	-1.17102
	-70.64	-1.50157	-1.16871
	-70.6	-1.50372	-1.16646
	-70.56	-1.5042	-1.16461
	-70.52	-1.50256	-1.16348
	-70.48	-1.49892	-1.16316
	-70.44	-1.49413	-1.16339
	-70.4	-1.48944	-1.16369
	-70.36	-1.48608	-1.16366
	-70.32	-1.4847	-1.16322
	-70.28	-1.48513	-1.16254
	-70.24	-1.48648	-1.16192
	-70.2	-1.48755	-1.16152
	-70.16	-1.48748	-1.16134
	-70.12	-1.48611	-1.16128
	-70.08	-1.48414	-1.16117
	-70.04	-1.48267	-1.16081
	-70	-1.48258	-1.15994
	-69.96	-1.48407	-1.15829
	-69.92	-1.48648	-1.15578
	-69.88	-1.48869	-1.15259
	-69.84	-1.4895	-1.14913
	-69.8	-1.48818	-1.14599
	-69.76	-1.48464	-1.14375
	-69.72	-1.47948	-1.14282
	-69.68	-1.47372	-1.14325
	-69.64	-1.46833	-1.1446
	-69.6	-1.46392	-1.14615
	-69.56	-1.4607	-1.14712
	-69.52	-1.45861	-1.14701
	-69.48	-1.4575	-1.14575
	-69.44	-1.45713	-1.14356
	-69.4	-1.45717	-1.14076
	-69.36	-1.45723	-1.13764
	-69.32	-1.45709	-1.13447
	-69.28	-1.45677	-1.1315
	-69.24	-1.4565	-1.12898
	-69.2	-1.45644	-1.12718
	-69.16	-1.45648	-1.12619
	-69.12	-1.45626	-1.12596
	-69.08	-1.45539	-1.12624
	-69.04	-1.45372	-1.12677
	-69	-1.45143	-1.12727
	-68.96	-1.44886	-1.12757
	-68.92	-1.44632	-1.12751
	-68.88	-1.44407	-1.12696
	-68.84	-1.44222	-1.12587
	-68.8	-1.44084	-1.12428
	-68.76	-1.4398	-1.12237
	-68.72	-1.43875	-1.12039
	-68.68	-1.43719	-1.11867
	-68.64	-1.43464	-1.11746
	-68.6	-1.4309	-1.11688
	-68.56	-1.42622	-1.11677
	-68.52	-1.4213	-1.11678
	-68.48	-1.41687	-1.11658
	-68.44	-1.4135	-1.11604
	-68.4	-1.41131	-1.11532
	-68.36	-1.41009	-1.11473
	-68.32	-1.40947	-1.11449
	-68.28	-1.40909	-1.11464
	-68.24	-1.40877	-1.11506
	-68.2	-1.40849	-1.11564
	-68.16	-1.40839	-1.11643
	-68.12	-1.40861	-1.11751
	-68.08	-1.40908	-1.11888
	-68.04	-1.40952	-1.12034
	-68	-1.4096	-1.12148
	-67.96	-1.40918	-1.12198
	-67.92	-1.40834	-1.12171
	-67.88	-1.40735	-1.12079
	-67.84	-1.40642	-1.11939
	-67.8	-1.40564	-1.11755
	-67.76	-1.40508	-1.11521
	-67.72	-1.40484	-1.11226
	-67.68	-1.40506	-1.10877
	-67.64	-1.40583	-1.10501
	-67.6	-1.40718	-1.1015
	-67.56	-1.40916	-1.09875
	-67.52	-1.41174	-1.09713
	-67.48	-1.41473	-1.09672
	-67.44	-1.41761	-1.0972
	-67.4	-1.41957	-1.09801
	-67.36	-1.41975	-1.09846
	-67.32	-1.41766	-1.09803
	-67.28	-1.41341	-1.09661
	-67.24	-1.40766	-1.09452
	-67.2	-1.40124	-1.09237
	-67.16	-1.39484	-1.09066
	-67.12	-1.38886	-1.0895
	-67.08	-1.38353	-1.08867
	-67.04	-1.37908	-1.08781
	-67	-1.37572	-1.08672
	-66.96	-1.37351	-1.08543
	-66.92	-1.37234	-1.0841
	-66.88	-1.37193	-1.08281
	-66.84	-1.37206	-1.08149
	-66.8	-1.37267	-1.08
	-66.76	-1.37378	-1.0783
	-66.72	-1.37539	-1.07651
	-66.68	-1.37735	-1.07488
	-66.64	-1.37927	-1.0736
	-66.6	-1.38068	-1.07275
	-66.56	-1.38119	-1.07224
	-66.52	-1.38072	-1.0719
	-66.48	-1.37953	-1.07156
	-66.44	-1.37812	-1.07108
	-66.4	-1.37691	-1.07041
	-66.36	-1.37608	-1.06961
	-66.32	-1.37557	-1.06886
	-66.28	-1.37532	-1.06836
	-66.24	-1.37539	-1.06829
	-66.2	-1.37579	-1.06868
	-66.16	-1.37632	-1.06942
	-66.12	-1.37645	-1.07025
	-66.08	-1.3756	-1.07087
	-66.04	-1.37348	-1.07098
	-66	-1.3703	-1.07043
	-65.96	-1.36672	-1.06928
	-65.92	-1.3635	-1.06772
	-65.88	-1.36131	-1.06607
	-65.84	-1.36046	-1.06458
	-65.8	-1.36081	-1.06336
	-65.76	-1.36174	-1.06234
	-65.72	-1.36235	-1.0613
	-65.68	-1.36172	-1.06
	-65.64	-1.35933	-1.05834
	-65.6	-1.35518	-1.05648
	-65.56	-1.34988	-1.05475
	-65.52	-1.34436	-1.05346
	-65.48	-1.33954	-1.05274
	-65.44	-1.33603	-1.05249
	-65.4	-1.33401	-1.05245
	-65.36	-1.33339	-1.05236
	-65.32	-1.33406	-1.05205
	-65.28	-1.33596	-1.0514
	-65.24	-1.33901	-1.05031
	-65.2	-1.34291	-1.04865
	-65.16	-1.34704	-1.04633
	-65.12	-1.35054	-1.04337
	-65.08	-1.35269	-1.04002
	-65.04	-1.35317	-1.03676
	-65	-1.35218	-1.03415
	-64.96	-1.35026	-1.03255
	-64.92	-1.348	-1.03194
	-64.88	-1.34593	-1.03191
	-64.84	-1.34442	-1.03187
	-64.8	-1.34375	-1.0314
	-64.76	-1.34406	-1.03041
	-64.72	-1.34522	-1.02914
	-64.68	-1.34671	-1.02796
	-64.64	-1.34771	-1.02717
	-64.6	-1.34744	-1.02677
	-64.56	-1.34556	-1.0266
	-64.52	-1.34248	-1.02646
	-64.48	-1.33914	-1.02634
	-64.44	-1.33653	-1.02639
	-64.4	-1.33518	-1.02686
	-64.36	-1.33487	-1.02785
	-64.32	-1.33481	-1.02919
	-64.28	-1.33415	-1.03046
	-64.24	-1.33248	-1.03129
	-64.2	-1.33002	-1.0315
	-64.16	-1.32741	-1.03125
	-64.12	-1.32535	-1.03093
	-64.08	-1.32422	-1.03092
	-64.04	-1.32397	-1.03137
	-64	-1.32428	-1.03216
	-63.96	-1.32483	-1.03294
	-63.92	-1.32548	-1.03336
	-63.88	-1.32625	-1.03318
	-63.84	-1.32716	-1.03245
	-63.8	-1.32812	-1.03138
	-63.76	-1.32889	-1.03031
	-63.72	-1.3292	-1.02955
	-63.68	-1.32885	-1.02926
	-63.64	-1.3279	-1.02938
	-63.6	-1.32664	-1.02965
	-63.56	-1.32542	-1.02973
	-63.52	-1.32444	-1.02935
	-63.48	-1.32364	-1.02842
	-63.44	-1.32278	-1.02708
	-63.4	-1.32176	-1.02566
	-63.36	-1.32074	-1.02452
	-63.32	-1.32013	-1.0239
	-63.28	-1.32033	-1.02388
	-63.24	-1.32148	-1.02431
	-63.2	-1.32335	-1.02495
	-63.16	-1.32546	-1.02551
	-63.12	-1.32721	-1.02578
	-63.08	-1.32819	-1.0256
	-63.04	-1.32831	-1.02496
	-63	-1.32778	-1.02392
	-62.96	-1.32703	-1.02263
	-62.92	-1.32658	-1.02122
	-62.88	-1.32683	-1.0198
	-62.84	-1.32787	-1.01845
	-62.8	-1.32944	-1.01717
	-62.76	-1.33097	-1.01592
	-62.72	-1.33188	-1.01464
	-62.68	-1.33179	-1.01337
	-62.64	-1.33066	-1.0122
	-62.6	-1.32871	-1.01132
	-62.56	-1.32627	-1.01086
	-62.52	-1.32361	-1.01081
	-62.48	-1.32087	-1.01102
	-62.44	-1.31811	-1.01123
	-62.4	-1.3154	-1.01118
	-62.36	-1.31283	-1.01067
	-62.32	-1.31055	-1.00967
	-62.28	-1.30864	-1.0084
	-62.24	-1.30696	-1.00712
	-62.2	-1.30517	-1.0061
	-62.16	-1.30286	-1.00546
	-62.12	-1.29988	-1.00519
	-62.08	-1.29653	-1.00524
	-62.04	-1.29346	-1.00555
	-62	-1.29124	-1.00603
	-61.96	-1.29004	-1.00652
	-61.92	-1.28952	-1.0068
	-61.88	-1.289	-1.00669
	-61.84	-1.28794	-1.00605
	-61.8	-1.28616	-1.00488
	-61.76	-1.28388	-1.00324
	-61.72	-1.28152	-1.00124
	-61.68	-1.2795	-0.99903
	-61.64	-1.27805	-0.99677
	-61.6	-1.27722	-0.99461
	-61.56	-1.27688	-0.99268
	-61.52	-1.27684	-0.99116
	-61.48	-1.27694	-0.9902
	-61.44	-1.27714	-0.98991
	-61.4	-1.27736	-0.99024
	-61.36	-1.27746	-0.99095
	-61.32	-1.27712	-0.99171
	-61.28	-1.27604	-0.9922
	-61.24	-1.27406	-0.99218
	-61.2	-1.27121	-0.9916
	-61.16	-1.26772	-0.99056
	-61.12	-1.26391	-0.98926
	-61.08	-1.26011	-0.98796
	-61.04	-1.2566	-0.98685
	-61	-1.25355	-0.986
	-60.96	-1.25105	-0.9853
	-60.92	-1.24921	-0.98455
	-60.88	-1.24817	-0.98353
	-60.84	-1.24809	-0.98218
	-60.8	-1.24898	-0.98064
	-60.76	-1.25059	-0.97917
	-60.72	-1.25247	-0.97812
	-60.68	-1.25422	-0.9778
	-60.64	-1.25573	-0.97838
	-60.6	-1.25722	-0.97976
	-60.56	-1.25892	-0.98152
	-60.52	-1.26079	-0.98307
	-60.48	-1.26241	-0.9839
	-60.44	-1.26328	-0.98379
	-60.4	-1.26329	-0.98288
	-60.36	-1.26283	-0.98155
	-60.32	-1.26253	-0.98019
	-60.28	-1.26274	-0.97902
	-60.24	-1.26326	-0.97804
	-60.2	-1.26351	-0.97716
	-60.16	-1.26284	-0.97627
	-60.12	-1.26092	-0.97526
	-60.08	-1.2579	-0.97415
	-60.04	-1.25428	-0.97304
	-60	-1.25077	-0.97214
	-59.96	-1.24799	-0.97159
	-59.92	-1.24633	-0.97138
	-59.88	-1.24579	-0.97137
	-59.84	-1.24605	-0.97136
	-59.8	-1.24659	-0.97118
	-59.76	-1.24688	-0.97072
	-59.72	-1.24653	-0.96996
	-59.68	-1.24543	-0.96893
	-59.64	-1.24371	-0.96777
	-59.6	-1.24161	-0.96663
	-59.56	-1.23947	-0.96557
	-59.52	-1.23754	-0.96447
	-59.48	-1.23602	-0.96313
	-59.44	-1.23492	-0.96133
	-59.4	-1.23409	-0.95904
	-59.36	-1.23322	-0.95643
	-59.32	-1.23199	-0.9538
	-59.28	-1.23017	-0.95148
	-59.24	-1.2278	-0.94971
	-59.2	-1.22527	-0.94863
	-59.16	-1.22321	-0.94821
	-59.12	-1.22225	-0.94832
	-59.08	-1.22266	-0.94869
	-59.04	-1.22418	-0.94907
	-59	-1.22609	-0.94932
	-58.96	-1.22754	-0.94942
	-58.92	-1.22797	-0.94948
	-58.88	-1.22733	-0.94956
	-58.84	-1.226	-0.9496
	-58.8	-1.22453	-0.94944
	-58.76	-1.22331	-0.94883
	-58.72	-1.2224	-0.94762
	-58.68	-1.2216	-0.9458
	-58.64	-1.22063	-0.94358
	-58.6	-1.21938	-0.94129
	-58.56	-1.21799	-0.93931
	-58.52	-1.21665	-0.93791
	-58.48	-1.21545	-0.93709
	-58.44	-1.21436	-0.93664
	-58.4	-1.21332	-0.93626
	-58.36	-1.21235	-0.93569
	-58.32	-1.21149	-0.93486
	-58.28	-1.21069	-0.9338
	-58.24	-1.20982	-0.93255
	-58.2	-1.20878	-0.93114
	-58.16	-1.20767	-0.92952
	-58.12	-1.20678	-0.92775
	-58.08	-1.20633	-0.92596
	-58.04	-1.20621	-0.9244
	-58	-1.20593	-0.92326
	-57.96	-1.2049	-0.9226
	-57.92	-1.20273	-0.9223
	-57.88	-1.19954	-0.92217
	-57.84	-1.19583	-0.92204
	-57.8	-1.19227	-0.92187
	-57.76	-1.18949	-0.92168
	-57.72	-1.18794	-0.92155
	-57.68	-1.18786	-0.92146
	-57.64	-1.18918	-0.92137
	-57.6	-1.19142	-0.92124
	-57.56	-1.19382	-0.92102
	-57.52	-1.19555	-0.92069
	-57.48	-1.19604	-0.92024
	-57.44	-1.19527	-0.91967
	-57.4	-1.19371	-0.91901
	-57.36	-1.19211	-0.91837
	-57.32	-1.19104	-0.91785
	-57.28	-1.19069	-0.91748
	-57.24	-1.19086	-0.91716
	-57.2	-1.19122	-0.91665
	-57.16	-1.1915	-0.91564
	-57.12	-1.19159	-0.914
	-57.08	-1.19148	-0.91184
	-57.04	-1.19109	-0.90958
	-57	-1.19023	-0.90768
	-56.96	-1.18863	-0.90647
	-56.92	-1.18611	-0.906
	-56.88	-1.18271	-0.90613
	-56.84	-1.17878	-0.90671
	-56.8	-1.17482	-0.90761
	-56.76	-1.17144	-0.90873
	-56.72	-1.16914	-0.90994
	-56.68	-1.16826	-0.91106
	-56.64	-1.16879	-0.91191
	-56.6	-1.17038	-0.91236
	-56.56	-1.17236	-0.91246
	-56.52	-1.17402	-0.91236
	-56.48	-1.17482	-0.91231
	-56.44	-1.17456	-0.91245
	-56.4	-1.17341	-0.91279
	-56.36	-1.17181	-0.9131
	-56.32	-1.17027	-0.91306
	-56.28	-1.16925	-0.9124
	-56.24	-1.16897	-0.91097
	-56.2	-1.16918	-0.90887
	-56.16	-1.16928	-0.9064
	-56.12	-1.16842	-0.90399
	-56.08	-1.16595	-0.90206
	-56.04	-1.16178	-0.90083
	-56	-1.15643	-0.90028
	-55.96	-1.15081	-0.90015
	-55.92	-1.14586	-0.90003
	-55.88	-1.14221	-0.8996
	-55.84	-1.13996	-0.89868
	-55.8	-1.13865	-0.89731
	-55.76	-1.13749	-0.89563
	-55.72	-1.13573	-0.89383
	-55.68	-1.13305	-0.89206
	-55.64	-1.12964	-0.89042
	-55.6	-1.12617	-0.88899
	-55.56	-1.12346	-0.88781
	-55.52	-1.12218	-0.88691
	-55.48	-1.12261	-0.88626
	-55.44	-1.12457	-0.88582
	-55.4	-1.12748	-0.88551
	-55.36	-1.13055	-0.88527
	-55.32	-1.13299	-0.88506
	-55.28	-1.13433	-0.88483
	-55.24	-1.13452	-0.88447
	-55.2	-1.13399	-0.88386
	-55.16	-1.13337	-0.88287
	-55.12	-1.13321	-0.8815
	-55.08	-1.13373	-0.87992
	-55.04	-1.13473	-0.8784
	-55	-1.13581	-0.87727
	-54.96	-1.13652	-0.87677
	-54.92	-1.13659	-0.87697
	-54.88	-1.13594	-0.87779
	-54.84	-1.13471	-0.87896
	-54.8	-1.13318	-0.88009
	-54.76	-1.13178	-0.88077
	-54.72	-1.13092	-0.8807
	-54.68	-1.13094	-0.87977
	-54.64	-1.13199	-0.87812
	-54.6	-1.13396	-0.87602
	-54.56	-1.13653	-0.87377
	-54.52	-1.13929	-0.87161
	-54.48	-1.14186	-0.86965
	-54.44	-1.14391	-0.86787
	-54.4	-1.14523	-0.86627
	-54.36	-1.14565	-0.86484
	-54.32	-1.145	-0.86361
	-54.28	-1.14312	-0.8626
	-54.24	-1.13995	-0.86179
	-54.2	-1.1357	-0.86114
	-54.16	-1.13083	-0.8606
	-54.12	-1.12598	-0.8602
	-54.08	-1.12175	-0.85997
	-54.04	-1.11851	-0.85992
	-54	-1.11632	-0.86002
	-53.96	-1.11504	-0.8602
	-53.92	-1.11439	-0.86029
	-53.88	-1.11409	-0.86008
	-53.84	-1.11391	-0.85934
	-53.8	-1.11366	-0.85791
	-53.76	-1.11329	-0.8558
	-53.72	-1.11291	-0.85322
	-53.68	-1.11269	-0.85048
	-53.64	-1.11266	-0.8479
	-53.6	-1.11257	-0.84572
	-53.56	-1.11203	-0.84407
	-53.52	-1.11068	-0.84299
	-53.48	-1.10845	-0.84244
	-53.44	-1.10563	-0.84234
	-53.4	-1.10276	-0.84258
	-53.36	-1.10039	-0.84303
	-53.32	-1.09889	-0.84354
	-53.28	-1.09831	-0.84396
	-53.24	-1.09845	-0.8442
	-53.2	-1.09895	-0.84421
	-53.16	-1.09957	-0.844
	-53.12	-1.10019	-0.84358
	-53.08	-1.10084	-0.84302
	-53.04	-1.10159	-0.84238
	-53	-1.10246	-0.84174
	-52.96	-1.1034	-0.84105
	-52.92	-1.10428	-0.84023
	-52.88	-1.10498	-0.83911
	-52.84	-1.10544	-0.83758
	-52.8	-1.10572	-0.83562
	-52.76	-1.10587	-0.83331
	-52.72	-1.10586	-0.83078
	-52.68	-1.1055	-0.82821
	-52.64	-1.10447	-0.82582
	-52.6	-1.1025	-0.82379
	-52.56	-1.09957	-0.82234
	-52.52	-1.09597	-0.82163
	-52.48	-1.09231	-0.82175
	-52.44	-1.08918	-0.8226
	-52.4	-1.08701	-0.82396
	-52.36	-1.08587	-0.82547
	-52.32	-1.08542	-0.82686
	-52.28	-1.0851	-0.82799
	-52.24	-1.08428	-0.82887
	-52.2	-1.08253	-0.82958
	-52.16	-1.07973	-0.83019
	-52.12	-1.07617	-0.83063
	-52.08	-1.07243	-0.83074
	-52.04	-1.06917	-0.83035
	-52	-1.0669	-0.8293
	-51.96	-1.06583	-0.82757
	-51.92	-1.06589	-0.82524
	-51.88	-1.06686	-0.82253
	-51.84	-1.06838	-0.81971
	-51.8	-1.07	-0.81715
	-51.76	-1.07131	-0.81516
	-51.72	-1.07209	-0.8139
	-51.68	-1.07234	-0.81333
	-51.64	-1.07213	-0.81316
	-51.6	-1.0715	-0.8131
	-51.56	-1.07031	-0.81296
	-51.52	-1.06839	-0.81275
	-51.48	-1.06572	-0.8126
	-51.44	-1.06254	-0.81259
	-51.4	-1.05919	-0.81275
	-51.36	-1.056	-0.81304
	-51.32	-1.05307	-0.81335
	-51.28	-1.05031	-0.81362
	-51.24	-1.04765	-0.81379
	-51.2	-1.04505	-0.81386
	-51.16	-1.04262	-0.81387
	-51.12	-1.04048	-0.81383
	-51.08	-1.03874	-0.81373
	-51.04	-1.0375	-0.81345
	-51	-1.0368	-0.81289
	-50.96	-1.03665	-0.81199
	-50.92	-1.03697	-0.81082
	-50.88	-1.03762	-0.80952
	-50.84	-1.03844	-0.80827
	-50.8	-1.03926	-0.80719
	-50.76	-1.03982	-0.8064
	-50.72	-1.03987	-0.806
	-50.68	-1.03926	-0.80604
	-50.64	-1.03808	-0.80646
	-50.6	-1.03669	-0.80704
	-50.56	-1.03559	-0.80753
	-50.52	-1.03516	-0.80768
	-50.48	-1.03539	-0.80736
	-50.44	-1.03594	-0.80659
	-50.4	-1.03626	-0.80547
	-50.36	-1.0359	-0.8042
	-50.32	-1.03467	-0.80295
	-50.28	-1.03278	-0.80184
	-50.24	-1.03059	-0.80091
	-50.2	-1.02841	-0.80013
	-50.16	-1.02634	-0.79944
	-50.12	-1.02428	-0.79888
	-50.08	-1.02201	-0.79852
	-50.04	-1.01932	-0.79848
	-50	-1.01609	-0.79885
	-49.96	-1.01233	-0.79961
	-49.92	-1.00829	-0.80064
	-49.88	-1.00446	-0.80174
	-49.84	-1.00149	-0.8027
	-49.8	-0.99993	-0.80337
	-49.76	-0.99993	-0.80368
	-49.72	-1.00122	-0.80369
	-49.68	-1.0032	-0.80353
	-49.64	-1.00535	-0.80332
	-49.6	-1.00743	-0.80306
	-49.56	-1.00948	-0.80267
	-49.52	-1.01154	-0.80196
	-49.48	-1.01343	-0.80079
	-49.44	-1.01481	-0.79916
	-49.4	-1.01532	-0.79716
	-49.36	-1.01492	-0.79503
	-49.32	-1.01391	-0.79298
	-49.28	-1.01276	-0.79117
	-49.24	-1.01185	-0.78965
	-49.2	-1.01128	-0.78836
	-49.16	-1.01096	-0.78718
	-49.12	-1.01075	-0.78597
	-49.08	-1.01057	-0.78459
	-49.04	-1.01034	-0.78296
	-49	-1.00997	-0.78108
	-48.96	-1.00934	-0.77913
	-48.92	-1.00833	-0.7774
	-48.88	-1.00698	-0.77626
	-48.84	-1.00546	-0.776
	-48.8	-1.0041	-0.77663
	-48.76	-1.00321	-0.77781
	-48.72	-1.00292	-0.779
	-48.68	-1.00305	-0.77961
	-48.64	-1.00322	-0.77928
	-48.6	-1.00299	-0.77797
	-48.56	-1.0021	-0.7759
	-48.52	-1.00049	-0.77347
	-48.48	-0.99824	-0.77109
	-48.44	-0.99544	-0.76905
	-48.4	-0.99219	-0.76746
	-48.36	-0.9886	-0.7663
	-48.32	-0.98483	-0.76549
	-48.28	-0.98104	-0.76501
	-48.24	-0.97748	-0.76493
	-48.2	-0.97444	-0.7653
	-48.16	-0.97215	-0.76609
	-48.12	-0.97069	-0.76718
	-48.08	-0.96986	-0.76832
	-48.04	-0.96931	-0.76928
	-48	-0.96875	-0.7698
	-47.96	-0.9681	-0.76982
	-47.92	-0.96745	-0.76945
	-47.88	-0.96687	-0.76901
	-47.84	-0.96622	-0.76887
	-47.8	-0.96523	-0.76926
	-47.76	-0.96368	-0.77017
	-47.72	-0.9616	-0.77131
	-47.68	-0.95925	-0.77223
	-47.64	-0.95703	-0.77241
	-47.6	-0.95518	-0.77154
	-47.56	-0.9538	-0.76958
	-47.52	-0.95277	-0.76685
	-47.48	-0.95191	-0.76391
	-47.44	-0.95098	-0.76127
	-47.4	-0.94977	-0.75927
	-47.36	-0.9481	-0.75801
	-47.32	-0.94597	-0.7574
	-47.28	-0.94363	-0.75727
	-47.24	-0.9415	-0.75741
	-47.2	-0.93998	-0.75763
	-47.16	-0.93928	-0.75777
	-47.12	-0.93933	-0.75773
	-47.08	-0.93988	-0.75744
	-47.04	-0.94054	-0.7568
	-47	-0.94098	-0.75576
	-46.96	-0.94095	-0.75434
	-46.92	-0.94042	-0.75271
	-46.88	-0.9396	-0.75111
	-46.84	-0.93884	-0.7497
	-46.8	-0.93851	-0.74855
	-46.76	-0.93883	-0.74756
	-46.72	-0.93978	-0.74657
	-46.68	-0.94109	-0.74546
	-46.64	-0.94233	-0.74424
	-46.6	-0.94308	-0.74306
	-46.56	-0.94311	-0.74209
	-46.52	-0.94247	-0.74146
	-46.48	-0.94139	-0.74116
	-46.44	-0.94025	-0.74105
	-46.4	-0.9394	-0.74087
	-46.36	-0.93905	-0.74037
	-46.32	-0.93923	-0.73939
	-46.28	-0.93979	-0.7379
	-46.24	-0.94044	-0.73601
	-46.2	-0.94088	-0.73394
	-46.16	-0.94087	-0.73193
	-46.12	-0.94031	-0.73018
	-46.08	-0.93931	-0.72885
	-46.04	-0.93814	-0.72796
	-46	-0.93716	-0.72744
	-45.96	-0.93658	-0.72716
	-45.92	-0.93632	-0.72698
	-45.88	-0.93604	-0.72683
	-45.84	-0.93528	-0.72669
	-45.8	-0.93372	-0.7266
	-45.76	-0.93136	-0.7266
	-45.72	-0.92845	-0.7267
	-45.68	-0.92543	-0.72685
	-45.64	-0.92273	-0.72688
	-45.6	-0.92071	-0.72657
	-45.56	-0.91955	-0.72575
	-45.52	-0.91924	-0.72443
	-45.48	-0.91961	-0.72275
	-45.44	-0.92039	-0.72098
	-45.4	-0.92128	-0.7194
	-45.36	-0.92194	-0.71816
	-45.32	-0.92206	-0.71732
	-45.28	-0.9214	-0.7168
	-45.24	-0.91987	-0.71645
	-45.2	-0.91752	-0.7161
	-45.16	-0.91456	-0.71557
	-45.12	-0.91127	-0.71476
	-45.08	-0.90796	-0.71369
	-45.04	-0.90493	-0.71257
	-45	-0.90238	-0.71172
	-44.96	-0.90045	-0.71141
	-44.92	-0.89908	-0.71174
	-44.88	-0.89815	-0.71258
	-44.84	-0.89745	-0.71368
	-44.8	-0.89684	-0.71472
	-44.76	-0.89632	-0.71551
	-44.72	-0.89605	-0.71598
	-44.68	-0.89624	-0.71615
	-44.64	-0.89713	-0.71608
	-44.6	-0.8988	-0.71583
	-44.56	-0.90108	-0.71544
	-44.52	-0.90355	-0.71498
	-44.48	-0.90567	-0.71453
	-44.44	-0.90694	-0.71414
	-44.4	-0.90712	-0.71382
	-44.36	-0.90621	-0.71356
	-44.32	-0.90453	-0.71337
	-44.28	-0.90261	-0.71323
	-44.24	-0.90099	-0.7131
	-44.2	-0.90004	-0.71282
	-44.16	-0.89975	-0.7122
	-44.12	-0.89987	-0.71115
	-44.08	-0.90004	-0.70972
	-44.04	-0.90003	-0.70808
	-44	-0.89975	-0.70643
	-43.96	-0.89914	-0.7049
	-43.92	-0.89805	-0.7036
	-43.88	-0.89628	-0.70261
	-43.84	-0.89372	-0.70199
	-43.8	-0.89058	-0.70182
	-43.76	-0.8874	-0.70207
	-43.72	-0.88486	-0.7026
	-43.68	-0.88346	-0.70317
	-43.64	-0.88323	-0.70353
	-43.6	-0.8837	-0.7035
	-43.56	-0.88406	-0.70305
	-43.52	-0.88362	-0.70232
	-43.48	-0.88217	-0.7015
	-43.44	-0.88007	-0.70077
	-43.4	-0.87801	-0.70019
	-43.36	-0.87659	-0.69974
	-43.32	-0.87603	-0.69932
	-43.28	-0.87612	-0.69886
	-43.24	-0.87638	-0.69836
	-43.2	-0.87641	-0.69786
	-43.16	-0.87602	-0.69746
	-43.12	-0.87527	-0.6972
	-43.08	-0.87437	-0.69704
	-43.04	-0.87354	-0.6969
	-43	-0.87297	-0.69666
	-42.96	-0.87263	-0.69625
	-42.92	-0.87231	-0.69567
	-42.88	-0.87162	-0.69498
	-42.84	-0.87023	-0.69426
	-42.8	-0.8681	-0.6936
	-42.76	-0.86555	-0.69305
	-42.72	-0.86319	-0.6927
	-42.68	-0.86151	-0.69258
	-42.64	-0.86065	-0.69269
	-42.6	-0.86034	-0.69291
	-42.56	-0.86009	-0.69306
	-42.52	-0.85956	-0.69294
	-42.48	-0.85868	-0.69249
	-42.44	-0.8576	-0.69187
	-42.4	-0.85659	-0.69134
	-42.36	-0.85583	-0.69116
	-42.32	-0.85546	-0.69137
	-42.28	-0.85552	-0.69182
	-42.24	-0.85599	-0.69224
	-42.2	-0.85673	-0.69238
	-42.16	-0.85752	-0.69217
	-42.12	-0.85806	-0.69159
	-42.08	-0.85813	-0.69071
	-42.04	-0.85767	-0.68966
	-42	-0.85689	-0.68854
	-41.96	-0.85608	-0.68742
	-41.92	-0.85553	-0.68624
	-41.88	-0.85538	-0.68488
	-41.84	-0.85557	-0.68323
	-41.8	-0.85594	-0.68131
	-41.76	-0.8563	-0.6794
	-41.72	-0.85656	-0.67796
	-41.68	-0.8567	-0.67736
	-41.64	-0.8568	-0.67771
	-41.6	-0.85689	-0.67873
	-41.56	-0.85692	-0.67986
	-41.52	-0.8567	-0.68053
	-41.48	-0.85601	-0.68034
	-41.44	-0.85466	-0.67919
	-41.4	-0.85262	-0.67726
	-41.36	-0.85004	-0.67492
	-41.32	-0.84713	-0.67251
	-41.28	-0.8441	-0.67032
	-41.24	-0.8411	-0.66849
	-41.2	-0.83826	-0.66702
	-41.16	-0.83571	-0.66585
	-41.12	-0.83365	-0.66481
	-41.08	-0.83222	-0.66377
	-41.04	-0.83148	-0.66267
	-41	-0.83136	-0.66162
	-40.96	-0.83169	-0.66088
	-40.92	-0.83221	-0.6607
	-40.88	-0.83263	-0.66118
	-40.84	-0.83267	-0.66215
	-40.8	-0.83211	-0.66323
	-40.76	-0.83086	-0.66401
	-40.72	-0.82895	-0.66425
	-40.68	-0.82654	-0.66391
	-40.64	-0.82384	-0.66314
	-40.6	-0.82112	-0.66216
	-40.56	-0.81862	-0.66118
	-40.52	-0.81656	-0.66033
	-40.48	-0.81509	-0.65967
	-40.44	-0.8143	-0.65921
	-40.4	-0.81414	-0.65892
	-40.36	-0.81441	-0.65876
	-40.32	-0.81486	-0.65863
	-40.28	-0.81531	-0.65836
	-40.24	-0.81576	-0.65776
	-40.2	-0.81626	-0.6567
	-40.16	-0.81685	-0.65518
	-40.12	-0.81744	-0.65338
	-40.08	-0.81789	-0.65165
	-40.04	-0.81818	-0.6503
	-40	-0.81843	-0.64953
	-39.96	-0.81878	-0.6493
	-39.92	-0.81927	-0.64936
	-39.88	-0.81974	-0.64943
	-39.84	-0.81995	-0.64926
	-39.8	-0.81977	-0.64876
	-39.76	-0.8192	-0.64796
	-39.72	-0.8183	-0.64701
	-39.68	-0.81709	-0.64605
	-39.64	-0.81551	-0.64515
	-39.6	-0.81351	-0.64427
	-39.56	-0.8111	-0.64328
	-39.52	-0.80844	-0.64208
	-39.48	-0.80583	-0.64075
	-39.44	-0.80361	-0.63955
	-39.4	-0.80206	-0.63886
	-39.36	-0.8013	-0.63897
	-39.32	-0.80125	-0.63999
	-39.28	-0.80168	-0.64176
	-39.24	-0.80234	-0.64394
	-39.2	-0.80302	-0.64613
	-39.16	-0.80357	-0.64802
	-39.12	-0.80389	-0.64944
	-39.08	-0.80396	-0.65034
	-39.04	-0.80382	-0.65073
	-39	-0.8036	-0.65058
	-38.96	-0.80339	-0.64989
	-38.92	-0.80315	-0.64866
	-38.88	-0.8027	-0.64695
	-38.84	-0.80182	-0.64493
	-38.8	-0.80036	-0.64281
	-38.76	-0.79839	-0.64087
	-38.72	-0.79614	-0.63932
	-38.68	-0.79397	-0.63826
	-38.64	-0.79225	-0.63762
	-38.6	-0.7912	-0.63721
	-38.56	-0.79085	-0.63682
	-38.52	-0.79092	-0.63628
	-38.48	-0.79102	-0.63551
	-38.44	-0.7907	-0.63455
	-38.4	-0.78975	-0.63346
	-38.36	-0.78826	-0.63226
	-38.32	-0.78653	-0.63091
	-38.28	-0.78495	-0.62932
	-38.24	-0.78376	-0.62751
	-38.2	-0.78304	-0.62564
	-38.16	-0.78264	-0.62398
	-38.12	-0.78241	-0.62274
	-38.08	-0.78225	-0.62199
	-38.04	-0.78215	-0.62159
	-38	-0.78214	-0.62129
	-37.96	-0.78221	-0.62086
	-37.92	-0.78219	-0.62017
	-37.88	-0.78185	-0.61923
	-37.84	-0.78099	-0.61817
	-37.8	-0.77957	-0.61711
	-37.76	-0.77777	-0.61616
	-37.72	-0.77588	-0.61531
	-37.68	-0.77419	-0.61452
	-37.64	-0.7728	-0.61373
	-37.6	-0.7716	-0.61294
	-37.56	-0.7703	-0.61221
	-37.52	-0.76853	-0.61164
	-37.48	-0.76601	-0.61129
	-37.44	-0.76274	-0.61109
	-37.4	-0.75906	-0.61101
	-37.36	-0.75564	-0.61104
	-37.32	-0.75316	-0.6113
	-37.28	-0.75205	-0.61191
	-37.24	-0.75224	-0.61285
	-37.2	-0.75323	-0.61392
	-37.16	-0.7543	-0.61471
	-37.12	-0.75489	-0.6149
	-37.08	-0.7547	-0.61439
	-37.04	-0.75386	-0.61341
	-37	-0.75274	-0.61233
	-36.96	-0.75175	-0.61144
	-36.92	-0.75115	-0.61084
	-36.88	-0.75097	-0.61041
	-36.84	-0.75112	-0.60996
	-36.8	-0.75144	-0.60942
	-36.76	-0.75171	-0.60882
	-36.72	-0.75168	-0.60826
	-36.68	-0.75113	-0.60781
	-36.64	-0.74991	-0.60745
	-36.6	-0.74811	-0.60706
	-36.56	-0.74597	-0.60652
	-36.52	-0.74384	-0.60577
	-36.48	-0.74196	-0.60485
	-36.44	-0.7404	-0.6039
	-36.4	-0.73908	-0.60303
	-36.36	-0.73785	-0.60228
	-36.32	-0.7366	-0.60162
	-36.28	-0.73527	-0.60103
	-36.24	-0.73382	-0.60051
	-36.2	-0.73227	-0.60007
	-36.16	-0.73065	-0.59969
	-36.12	-0.72905	-0.59929
	-36.08	-0.72755	-0.59877
	-36.04	-0.72622	-0.59803
	-36	-0.72511	-0.59702
	-35.96	-0.72425	-0.5958
	-35.92	-0.72369	-0.59447
	-35.88	-0.72345	-0.59316
	-35.84	-0.72352	-0.59198
	-35.8	-0.72388	-0.591
	-35.76	-0.72452	-0.5903
	-35.72	-0.72539	-0.58993
	-35.68	-0.72638	-0.58995
	-35.64	-0.7273	-0.59031
	-35.6	-0.72788	-0.59091
	-35.56	-0.72793	-0.59155
	-35.52	-0.72744	-0.59195
	-35.48	-0.72657	-0.59186
	-35.44	-0.7256	-0.59108
	-35.4	-0.72478	-0.58964
	-35.36	-0.72418	-0.58774
	-35.32	-0.72379	-0.58573
	-35.28	-0.72343	-0.58392
	-35.24	-0.72293	-0.58248
	-35.2	-0.72222	-0.58144
	-35.16	-0.72131	-0.58072
	-35.12	-0.72032	-0.58023
	-35.08	-0.71935	-0.57989
	-35.04	-0.71845	-0.57965
	-35	-0.71764	-0.57942
	-34.96	-0.717	-0.57915
	-34.92	-0.7166	-0.57881
	-34.88	-0.71644	-0.57841
	-34.84	-0.71642	-0.57799
	-34.8	-0.71635	-0.57761
	-34.76	-0.71607	-0.57731
	-34.72	-0.71554	-0.57708
	-34.68	-0.71488	-0.57684
	-34.64	-0.71428	-0.57649
	-34.6	-0.71389	-0.57593
	-34.56	-0.71377	-0.57513
	-34.52	-0.71386	-0.57419
	-34.48	-0.71403	-0.57324
	-34.44	-0.71415	-0.57246
	-34.4	-0.71414	-0.57199
	-34.36	-0.71401	-0.57189
	-34.32	-0.7138	-0.57213
	-34.28	-0.71358	-0.57258
	-34.24	-0.71332	-0.57307
	-34.2	-0.7129	-0.57345
	-34.16	-0.71215	-0.57372
	-34.12	-0.71095	-0.57402
	-34.08	-0.70931	-0.57453
	-34.04	-0.70741	-0.57536
	-34	-0.70555	-0.5764
	-33.96	-0.70401	-0.57736
	-33.92	-0.70295	-0.57793
	-33.88	-0.70232	-0.57791
	-33.84	-0.70195	-0.57729
	-33.8	-0.70161	-0.57622
	-33.76	-0.70109	-0.57489
	-33.72	-0.70029	-0.57351
	-33.68	-0.69917	-0.57223
	-33.64	-0.69778	-0.57109
	-33.6	-0.69623	-0.57007
	-33.56	-0.69464	-0.56913
	-33.52	-0.6931	-0.56829
	-33.48	-0.69163	-0.56758
	-33.44	-0.69026	-0.56708
	-33.4	-0.68903	-0.56678
	-33.36	-0.68801	-0.56659
	-33.32	-0.68726	-0.56639
	-33.28	-0.68683	-0.56609
	-33.24	-0.68676	-0.56573
	-33.2	-0.68701	-0.5654
	-33.16	-0.68742	-0.56523
	-33.12	-0.68775	-0.56531
	-33.08	-0.68773	-0.56561
	-33.04	-0.68723	-0.56602
	-33	-0.68629	-0.56638
	-32.96	-0.6851	-0.56654
	-32.92	-0.6839	-0.56642
	-32.88	-0.6828	-0.56599
	-32.84	-0.68177	-0.56528
	-32.8	-0.68069	-0.56435
	-32.76	-0.67949	-0.56326
	-32.72	-0.67828	-0.56211
	-32.68	-0.67726	-0.561
	-32.64	-0.67664	-0.56002
	-32.6	-0.6765	-0.55919
	-32.56	-0.67672	-0.55852
	-32.52	-0.67706	-0.55793
	-32.48	-0.6773	-0.55736
	-32.44	-0.67733	-0.55672
	-32.4	-0.67716	-0.55595
	-32.36	-0.67681	-0.555
	-32.32	-0.6763	-0.55392
	-32.28	-0.67555	-0.55278
	-32.24	-0.67449	-0.55169
	-32.2	-0.67321	-0.55072
	-32.16	-0.67195	-0.5499
	-32.12	-0.67104	-0.5492
	-32.08	-0.67066	-0.5486
	-32.04	-0.67077	-0.54812
	-32	-0.67115	-0.54775
	-31.96	-0.67149	-0.54743
	-31.92	-0.6716	-0.54704
	-31.88	-0.6714	-0.54645
	-31.84	-0.6709	-0.54559
	-31.8	-0.67014	-0.54449
	-31.76	-0.66913	-0.5433
	-31.72	-0.66788	-0.54219
	-31.68	-0.66646	-0.54131
	-31.64	-0.66488	-0.54069
	-31.6	-0.66318	-0.5403
	-31.56	-0.66137	-0.54003
	-31.52	-0.65948	-0.53984
	-31.48	-0.65765	-0.53974
	-31.44	-0.65603	-0.53975
	-31.4	-0.65475	-0.53986
	-31.36	-0.65384	-0.54002
	-31.32	-0.65322	-0.54018
	-31.28	-0.65275	-0.54025
	-31.24	-0.65227	-0.54017
	-31.2	-0.65165	-0.53993
	-31.16	-0.65075	-0.5395
	-31.12	-0.64949	-0.53896
	-31.08	-0.64788	-0.53844
	-31.04	-0.64609	-0.5381
	-31	-0.6444	-0.53804
	-30.96	-0.64308	-0.53825
	-30.92	-0.64231	-0.53861
	-30.88	-0.64204	-0.53898
	-30.84	-0.64204	-0.53927
	-30.8	-0.64201	-0.53945
	-30.76	-0.64169	-0.53957
	-30.72	-0.64103	-0.53962
	-30.68	-0.64014	-0.53959
	-30.64	-0.6393	-0.5394
	-30.6	-0.63875	-0.53897
	-30.56	-0.6386	-0.53828
	-30.52	-0.63879	-0.53741
	-30.48	-0.63916	-0.53647
	-30.44	-0.63957	-0.53556
	-30.4	-0.63993	-0.53478
	-30.36	-0.64021	-0.53417
	-30.32	-0.64035	-0.53374
	-30.28	-0.64025	-0.53345
	-30.24	-0.63981	-0.53316
	-30.2	-0.639	-0.5327
	-30.16	-0.63787	-0.53192
	-30.12	-0.63658	-0.53076
	-30.08	-0.63529	-0.52928
	-30.04	-0.63409	-0.52764
	-30	-0.63298	-0.52606
	-29.96	-0.63194	-0.5247
	-29.92	-0.63089	-0.52365
	-29.88	-0.62974	-0.52287
	-29.84	-0.6284	-0.5222
	-29.8	-0.62684	-0.5215
	-29.76	-0.62514	-0.52068
	-29.72	-0.62348	-0.51982
	-29.68	-0.62203	-0.51915
	-29.64	-0.62085	-0.51889
	-29.6	-0.61983	-0.51914
	-29.56	-0.61894	-0.51983
	-29.52	-0.61821	-0.52075
	-29.48	-0.61781	-0.52166
	-29.44	-0.61787	-0.52243
	-29.4	-0.61831	-0.52301
	-29.36	-0.61886	-0.52345
	-29.32	-0.6192	-0.52375
	-29.28	-0.61915	-0.52385
	-29.24	-0.6187	-0.52365
	-29.2	-0.61798	-0.52303
	-29.16	-0.61712	-0.52201
	-29.12	-0.61621	-0.52072
	-29.08	-0.61527	-0.51935
	-29.04	-0.61437	-0.51814
	-29	-0.61359	-0.51723
	-28.96	-0.61302	-0.51664
	-28.92	-0.61269	-0.51632
	-28.88	-0.61249	-0.51621
	-28.84	-0.61223	-0.51622
	-28.8	-0.61172	-0.51634
	-28.76	-0.61084	-0.51653
	-28.72	-0.6096	-0.51672
	-28.68	-0.60814	-0.5168
	-28.64	-0.60672	-0.51657
	-28.6	-0.6056	-0.5159
	-28.56	-0.60498	-0.51472
	-28.52	-0.60491	-0.51311
	-28.48	-0.60531	-0.51124
	-28.44	-0.60601	-0.50935
	-28.4	-0.60684	-0.50765
	-28.36	-0.60767	-0.50629
	-28.32	-0.60842	-0.50536
	-28.28	-0.60903	-0.50479
	-28.24	-0.60941	-0.50447
	-28.2	-0.60945	-0.50425
	-28.16	-0.60899	-0.50406
	-28.12	-0.60792	-0.50388
	-28.08	-0.60623	-0.50373
	-28.04	-0.60405	-0.50361
	-28	-0.60161	-0.50343
	-27.96	-0.59915	-0.50311
	-27.92	-0.59685	-0.50255
	-27.88	-0.59473	-0.50177
	-27.84	-0.59273	-0.50088
	-27.8	-0.59077	-0.50007
	-27.76	-0.58882	-0.49945
	-27.72	-0.58694	-0.49905
	-27.68	-0.58527	-0.49877
	-27.64	-0.58395	-0.49848
	-27.6	-0.58312	-0.49807
	-27.56	-0.58278	-0.49749
	-27.52	-0.58285	-0.49678
	-27.48	-0.58309	-0.49601
	-27.44	-0.5832	-0.49521
	-27.4	-0.58288	-0.4944
	-27.36	-0.58197	-0.49358
	-27.32	-0.5805	-0.49279
	-27.28	-0.57862	-0.49209
	-27.24	-0.57656	-0.49156
	-27.2	-0.57454	-0.49122
	-27.16	-0.5728	-0.49103
	-27.12	-0.57148	-0.49087
	-27.08	-0.57066	-0.49063
	-27.04	-0.57025	-0.49021
	-27	-0.57007	-0.48955
	-26.96	-0.56993	-0.48866
	-26.92	-0.5697	-0.48764
	-26.88	-0.56935	-0.48669
	-26.84	-0.56893	-0.48606
	-26.8	-0.56847	-0.48588
	-26.76	-0.56801	-0.48608
	-26.72	-0.56756	-0.48646
	-26.68	-0.56717	-0.48672
	-26.64	-0.56693	-0.4867
	-26.6	-0.56694	-0.48634
	-26.56	-0.56727	-0.48572
	-26.52	-0.56786	-0.48492
	-26.48	-0.56852	-0.48401
	-26.44	-0.56896	-0.48303
	-26.4	-0.56888	-0.48203
	-26.36	-0.56815	-0.48112
	-26.32	-0.56678	-0.48047
	-26.28	-0.56499	-0.48022
	-26.24	-0.56306	-0.48036
	-26.2	-0.56126	-0.48068
	-26.16	-0.5598	-0.48083
	-26.12	-0.55882	-0.48049
	-26.08	-0.55836	-0.47951
	-26.04	-0.55831	-0.47802
	-26	-0.55845	-0.47625
	-25.96	-0.55846	-0.47445
	-25.92	-0.55805	-0.47283
	-25.88	-0.55708	-0.47152
	-25.84	-0.55566	-0.47061
	-25.8	-0.5541	-0.47013
	-25.76	-0.5528	-0.47005
	-25.72	-0.55204	-0.47022
	-25.68	-0.55188	-0.47049
	-25.64	-0.55213	-0.47068
	-25.6	-0.5525	-0.47069
	-25.56	-0.55275	-0.47048
	-25.52	-0.55281	-0.47009
	-25.48	-0.55279	-0.46961
	-25.44	-0.55284	-0.46915
	-25.4	-0.55302	-0.46873
	-25.36	-0.55327	-0.46831
	-25.32	-0.55341	-0.46781
	-25.28	-0.55321	-0.46718
	-25.24	-0.55248	-0.46639
	-25.2	-0.55114	-0.46552
	-25.16	-0.5493	-0.46463
	-25.12	-0.54722	-0.4638
	-25.08	-0.5453	-0.46306
	-25.04	-0.54388	-0.46244
	-25	-0.54311	-0.46191
	-24.96	-0.54291	-0.46141
	-24.92	-0.54299	-0.46084
	-24.88	-0.54303	-0.46012
	-24.84	-0.5428	-0.45921
	-24.8	-0.54219	-0.45815
	-24.76	-0.54122	-0.45702
	-24.72	-0.53998	-0.45595
	-24.68	-0.53865	-0.45506
	-24.64	-0.53747	-0.45439
	-24.6	-0.53663	-0.45398
	-24.56	-0.53616	-0.45378
	-24.52	-0.53588	-0.45376
	-24.48	-0.53548	-0.45382
	-24.44	-0.53469	-0.45389
	-24.4	-0.53345	-0.45383
	-24.36	-0.53197	-0.45353
	-24.32	-0.53056	-0.4529
	-24.28	-0.52952	-0.45195
	-24.24	-0.52897	-0.45082
	-24.2	-0.52882	-0.44969
	-24.16	-0.52886	-0.44871
	-24.12	-0.52884	-0.4479
	-24.08	-0.52861	-0.44719
	-24.04	-0.52813	-0.44649
	-24	-0.52751	-0.44573
	-23.96	-0.52684	-0.44496
	-23.92	-0.52621	-0.44428
	-23.88	-0.52554	-0.44383
	-23.84	-0.52473	-0.44365
	-23.8	-0.52369	-0.4437
	-23.76	-0.52245	-0.44379
	-23.72	-0.52118	-0.44372
	-23.68	-0.52016	-0.44337
	-23.64	-0.51963	-0.44271
	-23.6	-0.5197	-0.4418
	-23.56	-0.52019	-0.44073
	-23.52	-0.52071	-0.43955
	-23.48	-0.52085	-0.43829
	-23.44	-0.52031	-0.43699
	-23.4	-0.51902	-0.43573
	-23.36	-0.51712	-0.43465
	-23.32	-0.5149	-0.43385
	-23.28	-0.51267	-0.43342
	-23.24	-0.51064	-0.43333
	-23.2	-0.50888	-0.43351
	-23.16	-0.50728	-0.43383
	-23.12	-0.50572	-0.43414
	-23.08	-0.50414	-0.43432
	-23.04	-0.50259	-0.43426
	-23	-0.50122	-0.43391
	-22.96	-0.50019	-0.43331
	-22.92	-0.49963	-0.43252
	-22.88	-0.49957	-0.43164
	-22.84	-0.4999	-0.43074
	-22.8	-0.50036	-0.42987
	-22.76	-0.50057	-0.42909
	-22.72	-0.5002	-0.4284
	-22.68	-0.49902	-0.42775
	-22.64	-0.49702	-0.42707
	-22.6	-0.49434	-0.4263
	-22.56	-0.49129	-0.4254
	-22.52	-0.48824	-0.42444
	-22.48	-0.48552	-0.42346
	-22.44	-0.48338	-0.42255
	-22.4	-0.48193	-0.42175
	-22.36	-0.48117	-0.42107
	-22.32	-0.48105	-0.42052
	-22.28	-0.48149	-0.42007
	-22.24	-0.48234	-0.41969
	-22.2	-0.48336	-0.41933
	-22.16	-0.48432	-0.41894
	-22.12	-0.48503	-0.41851
	-22.08	-0.48546	-0.41803
	-22.04	-0.48571	-0.41753
	-22	-0.48593	-0.417
	-21.96	-0.48621	-0.41643
	-21.92	-0.48652	-0.4158
	-21.88	-0.4867	-0.4151
	-21.84	-0.48656	-0.41436
	-21.8	-0.48593	-0.41364
	-21.76	-0.48473	-0.413
	-21.72	-0.48302	-0.41251
	-21.68	-0.48098	-0.4122
	-21.64	-0.47888	-0.41205
	-21.6	-0.47701	-0.41203
	-21.56	-0.47554	-0.41204
	-21.52	-0.47447	-0.41197
	-21.48	-0.4736	-0.41168
	-21.44	-0.47263	-0.41113
	-21.4	-0.47132	-0.4103
	-21.36	-0.46964	-0.40928
	-21.32	-0.46773	-0.40823
	-21.28	-0.46587	-0.4073
	-21.24	-0.46427	-0.40659
	-21.2	-0.46301	-0.40607
	-21.16	-0.46195	-0.40565
	-21.12	-0.46087	-0.4052
	-21.08	-0.45957	-0.40462
	-21.04	-0.45804	-0.40386
	-21	-0.45641	-0.40289
	-20.96	-0.45487	-0.40171
	-20.92	-0.45355	-0.40036
	-20.88	-0.45247	-0.39894
	-20.84	-0.45165	-0.39755
	-20.8	-0.45113	-0.3963
	-20.76	-0.451	-0.39525
	-20.72	-0.45129	-0.39442
	-20.68	-0.45192	-0.39378
	-20.64	-0.45267	-0.3933
	-20.6	-0.45331	-0.39298
	-20.56	-0.45369	-0.39277
	-20.52	-0.45375	-0.39262
	-20.48	-0.45354	-0.39236
	-20.44	-0.45317	-0.39186
	-20.4	-0.45272	-0.39104
	-20.36	-0.45226	-0.38996
	-20.32	-0.45182	-0.3888
	-20.28	-0.45144	-0.38776
	-20.24	-0.4512	-0.38693
	-20.2	-0.45114	-0.38628
	-20.16	-0.45128	-0.38565
	-20.12	-0.45156	-0.38493
	-20.08	-0.45176	-0.38408
[truncated: 2,983 more rows]

## Sheet: Supplementary Figure 3
	Supplementary Figure 3a				Supplementary Figure 3b
	Ct value	Trpv3 (test)	Gapdh (reference)		TRPV3			TRPV3 + TMEM79
	TRPV3	12.5904	18.3276		+ 60 mV	- 60 mV		+ 60 mV	- 60 mV
	TRPV3	15.1848	23.5479		1135.25	651.74		354.356	60.7046
	TRPV3	15.2531	23.4143		196.895	22.1264		232.528	38.3608
	TRPV3 + TMEM79	13.1266	18.1113		509.332	303.849		158.836	27.5661
	TRPV3 + TMEM79	15.8816	23.9423		1468.7	908.487		241.666	29.9834
	TRPV3 + TMEM79	15.5359	23.9513		1391.2	772.935		400.036	69.6765
					328.772	63.8049		222.349	32.0952
					621.914	194.505		119.55	15.0661
					411.131	97.1173		902.579	546.615
					84.879	11.9783		171.077	27.1185
					125.355	10.6729		118.358	14.8809
					503.69	91.107		140.194	51.6535
					686	576.427		255.259	46.8847
					550.287	104.729		542.168	265.854
					861.902	271.386		68.8795	8.41749
					111.218	10.231
					589.946	138.081
					877.326	466.546
					354.057	64.6868
					394.43	71.5037
					614.38	274.022

## Sheet: Supplementary Figure 4
	Supplementary Figure 4a

[truncated: 2 more sheets: Supplementary Figure 5, Supplementary Figure 6]
